# Supplementary material for: Integrative Taxonomic, Ecological and Genotyping Study of Charophyte Populations from the Egyptian Western-Desert Oases and Sinai Peninsula
Source: Plants (Basel). 2021 Jun 7;10(6):1157. doi: 10.3390/plants10061157 (PMC8226818; doi:10.3390/plants10061157)
Supplement: Supplementary file 1 [file plants-10-01157-s001.zip]

Archive with 10 entries (8 files):
- Supplemental-material_Egyptian-oases-charophytes/
- Supplemental-material_Egyptian-oases-charophytes/FigS1.tif
- Supplemental-material_Egyptian-oases-charophytes/FigS2.tif
- Supplemental-material_Egyptian-oases-charophytes/FigS3_Chara-globata.tif
- Supplemental-material_Egyptian-oases-charophytes/Suppl-files_Sequence-alignment-data/
- Supplemental-material_Egyptian-oases-charophytes/Suppl-files_Sequence-alignment-data/Characeae _rbcL_121.fasta
- Supplemental-material_Egyptian-oases-charophytes/Suppl-files_Sequence-alignment-data/Chara_ITS_19.fasta
- Supplemental-material_Egyptian-oases-charophytes/Suppl-files_Sequence-alignment-data/Nitella_rbcL_ITS_41.fasta
- Supplemental-material_Egyptian-oases-charophytes/Suppl-files_Sequence-alignment-data/Tolypella_rbcL_ITS1_16.fasta
- Supplemental-material_Egyptian-oases-charophytes/TableS1_GenBank-acces-numbers.xls
