# Supplementary material for: Integrative Taxonomic, Ecological and Genotyping Study of Charophyte Populations from the Egyptian Western-Desert Oases and Sinai Peninsula
Source: Plants (Basel). 2021 Jun 7;10(6):1157. doi: 10.3390/plants10061157 (PMC8226818; doi:10.3390/plants10061157)
Supplement: Supplementary file 1 [file plants-10-01157-s001.zip › Supplemental-material_Egyptian-oases-charophytes/Suppl-files_Sequence-alignment-data/Characeae _rbcL_121.fasta]

>KX431029_Tolypella_sp
GTACTGGATTTAAAGCAGGGGTAAAGGATTACAGATTGACCTACTATACTCCTGAGTATA
AGACTAAAGATACTGATATTTTAGCTGCATTCCGTATGACTCCACAACCTGGAGTTCCGC
CTGAGGAAGCAGGGGCTGCAGTAGCTGCAGAATCTTCCACTGGTACATGGACTACTGTTT
GGACTGACGGATTAACTAGCTTAGACCGATACAAAGGTCGATGCTATGATATTGAACCTG
TCGTTGGTGAAGATAATCAATATATTGCATATGTTGCTTATCCTCTTGATCTGTTTGAAG
AAGGGTCAGTAACAAACTTATTTACATCTATTGTAGGTAATGTATTTGGGTTTAAGGCAT
TAAGAGCATTACGTTTAGAAGATTTACGTATTCCTCCTGCATATACAAAAACTTTTCAAG
GCCCACCTCATGGTATTCAAGTTGAAAGAGATAAACTTAATAAGTATGGACGTCCTTTAT
TAGGATGTACTATTAAGCCTAAACTAGGTCTATCAGCGAAAAATTATGGTAGAGCTGTAT
ATGAATGTCTTCGTGGGGGACTTGATTTTACAAAAGATGATGAGAATGTAAATTCCCAAC
CTTTTATGCGCTGGAGAGATAGATTTTTATTTGTAGCAGAAGCAATATATAAATCTCAAG
CAGAAACTGGAGAAATAAAAGGACACTATCTGAATGCTACTGCAGGTACCTGTGAAGAAA
TGCTTAAAAGAGCACAATTTGCAAGAGAAATAGGGGCCCCCATTGTTATGCATGATTATC
TAACAGGAGGGTTTACTGCTAATACTACCTTATCTCACTATTGTCGTGATAATGGTCTAC
TTCTACATATTCACCGTGCTATGCATGCAGTAATTGATCGTCAGAAGAATCATGGTATGC
ATTTTCGTGTTTTAGCTAAAGCTCTCCGTCTTTCTGGTGGTGATCATGTACATTCTGGTA
CCGTAGTAGGTAAATTAGAAGGTGAACGTGAAGTTACTTTAGGGTTTGTAGATCTACTAC
GTGATGATTATATTGAAAAAGATAGAAGTCGTGGTGTTTATTTTACTCAAGATTGGGTAT
CTTTACCGGGCGTACTACCTGTAGCTTCAGGTGGTATCCATGTTTGGCATATGCCAGCAT
TAACTGAAATTTTTGGTGATGATTCAGTATTACAATTTGGAGGTGGTACTTTAGGTCACC
CTTGGGGGAATGCTCCAGGAGCTGTAGCTAACCGAGTAGCATTGGAAGCTTGTGTACAAG
CTCGTAATGAAGGTCGAGACTTAGCTAGTGAAGGCAATGAGATTATTAGAGAAGCTACAA
AATGGAGTCCTGAATTGGCTGCTGCTTGTGAA
>KX431024_Tolypella_hispanica
GTACTGGATTTAAAGCAGGGGTAAAGGATTACAGATTGACCTACTATACTCCTGAGTATA
AGACTAAAGATACTGATATTTTAGCTGCATTCCGTATGACTCCACAACCTGGAGTTCCGC
CTGAGGAAGCAGGGGCTGCAGTAGCTGCAGAATCTTCCACTGGTACATGGACTACTGTTT
GGACTGACGGATTAACTAGCTTAGACCGATACAAAGGTCGATGCTATGATATTGAACCTG
TCGTTGGTGAAGATAATCAATATATTGCATATGTTGCTTATCCTCTTGATCTGTTTGAAG
AAGGGTCAGTAACAAACTTATTTACATCTATTGTAGGTAATGTATTTGGGTTTAAGGCAT
TAAGAGCATTACGTTTAGAAGATTTACGTATTCCTCCTGCATATACAAAAACTTTTCAAG
GCCCACCTCATGGTATTCAAGTTGAAAGAGATAAACTTAATAAGTATGGACGTCCTTTAT
TAGGATGTACTATTAAGCCTAAACTAGGTCTATCAGCGAAAAATTATGGTAGAGCTGTAT
ATGAATGTCTTCGTGGGGGACTTGATTTTACAAAAGATGATGAGAACGTAAATTCCCAAC
CTTTTATGCGCTGGAGAGATAGATTTTTATTTGTAGCAGAAGCAATATATAAATCTCAAG
CAGAAACTGGAGAAATAAAAGGCCACTATCTGAATGCTACTGCAGGTACCTGTGAAGAAA
TGCTTAAAAGAGCACAATTTGCAAAAGAAATAGGGGCACCCATTGTTATGCATGATTATC
TAACAGGAGGGTTTACTGCTAATACTACCTTATCTCACTATTGTCGTGATAATGGTCTAC
TTCTACATATTCACCGTGCTATGCATGCAGTAATTGATCGTCAAAAGAATCATGGTATGC
ATTTTCGTGTTTTAGCTAAAGCTCTCCGTCTTTCTGGTGGTGATCATGTACATTCTGGTA
CCGTAGTAGGTAAATTAGAAGGTGAACGTGAAGTTACTTTAGGGTTTGTAGATCTACTAC
GTGATGATTATATTGAAAAAGATAGAAGTCGTGGTGTTTATTTTACTCAAGATTGGGTAT
CTTTACCGGGCGTACTACCTGTAGCTTCAGGTGGTATCCATGTTTGGCATATGCCAGCAT
TAACTGAAATTTTTGGTGATGATTCAGTATTACAATTTGGAGGTGGTACTTTAGGTCACC
CTTGGGGGAATGCTCCAGGAGCTGTAGCTAACCGAGTAGCATTGGAAGCTTGTGTACAAG
CTCGTAATGAAGGTCGAGACTTAGCTAGCGAAGGCAATGAGATTATTAGAGAAGCTACAA
AATGGAGTCCTGAATTGGCTGCTGCTTGTGAA
>U27531_Tolypella_nidifica
gtactggatttaaagcaggggtaaaggattacagattgacctactatactcctgagtata
agactaaagatactgatattttagctgcattccgtatgactccacaacctggagttccgc
ctgaggaagcaggggctgcagtagctgcagaatcttccactggtacatggactactgttt
ggactgacggattaactagcttagaccgatacaaaggtcgatgctatgatattgaacctg
tcgttggtgaagataatcaatatattgcatatgtggcttatcctcttgatctgtttgaag
aagggtcagtaacaaacttatttacatctattgtaggtaatgtatttgggtttaaggcat
taagagcattacgtttagaagatttacgtattcctcctgcatatacaaaaacttttcaag
gcccacctcatggtattcaagttgaaagagataaacttaataagtatggacgtcctttat
tgggatgtactattaagcctaaactaggtctatcagcgaaaaattatggtagagctgtat
atgaatgtcttcgtgggggacttgattttacaaaagatgatgagaacgtaaattcccaac
cttttatgcgctggagagatagatttttatttgtagcagaagcaatatataaatctcaag
cagaaactggagaaataaaaggacactatctgaatgctactgcaggtacctgtgaagaaa
tgcttaaaagagcacaatttgcaagagaaataggggcacccattgttatgcatgattatc
taacaggagggtttactgctaatactaccttatctcactattgtcgtgataatggtctac
ttctacatattcaccgtgctatgcatgcagtaattgatcgtcagaagaatcatggtatgc
attttcgtgttttagctaaagctctccgtctttctggtggtgatcatgtacattctggta
ccgtagtaggtaaattagaaggtgaacgtgaagttactttagggttcgtagatctactac
gtgatgattatattgaaaaagatagaagtcgtggtgtttattttactcaagattgggtat
ctttaccgggcgtactacctgtagcttcaggtggtatccatgtttggcatatgccagcat
taactgaaatttttggtgatgattcagtattacaatttggaggtggtactttaggtcacc
cttgggggaatgctccaggagctgtagctaaccgagtagcattggaagcttgtgtacaag
ctcgtaatgaaggtcgagacttagctagcgaaggcaatgagattattagagaagctacaa
aatggagtcctgaattggctgctgcttgtgaa
>AF097176_Tolypella_glomerata
gtactggatttaaagcaggggtaaaggattacagattgacctactatactcctgagtata
agactaaagatactgatattttagctgcattccgtatgactccacaacctggagttccgc
ctgaggaagcaggggctgcagtagctgcagaatcttccactggtacatggactactgttt
ggactgacggattaactagcttagaccgatacaaaggtcgatgctatgatattgaacctg
tcgttggtgaagataatcaatatattgcatatgtggcttatcctcttgatctgtttgaag
aagggtcagtaacaaacttatttacatctattgtaggtaatgtatttgggtttaaggcat
taagagcattacgtttagaagatttacgtattcctcctgcatatacaaaaacttttcaag
gcccacctcatggtattcaagttgaaagagataaacttaataagtatggacgtcctttat
tgggatgtactattaagcctaaactaggtctatcagcgaaaaattatggtagagctgtat
atgaatgtcttcgtgggggacttgattttacaaaagatgatgagaacgtaaattcccaac
cttttatgcgctggagagatagatttttatttgtagcagaagcaatatataaatctcaag
cagaaactggagaaataaaaggacactatctgaatgctactgcaggtacctgtgaagaaa
tgcttaaaagagcacaatttgcaagagaaataggggcacccattgttatgcatgattatc
taacaggagggtttactgctaatactaccttatctcactattgtcgtgataatggtctac
ttctacatattcaccgtgctatgcatgcagtaattgatcgtcagaagaatcatggtatgc
attttcgtgttttagctaaagctctccgtctttctggtggtgatcatgtacattctggta
ccgtagtaggtaaattagaaggtgaacgtgaagttactttagggttcgtagatctactac
gtgatgattatattgaaaaagatagaagtcgtggtgtttattttactcaagattgggtat
ctttaccgggcgtactacctgtagcttcaggtggtatccatgtttggcatatgccagcat
taactgaaatttttggtgatgattcagtattacaatttggaggtggtactttaggtcacc
cttgggggaatgctccaggagctgtagctaaccgagtagcattggaagcttgtgtacaag
ctcgtaatgaaggtcgagacttagctagcgaaggcaatgagattattagagaagctacaa
aatggagtcctgaattggctgctgcttgtgaa
>KJ395903_Tolypell_glomerata
GTACTGGATTTAAAGCAGGGGTAAAGGATTACAGATTGACCTACTATACTCCTGAGTATA
AGACTAAAGATACTGATATTTTAGCTGCATTCCGTATGACTCCACAACCTGGAGTTCCGC
CTGAGGAAGCAGGGGCTGCAGTAGCTGCAGAATCTTCCACTGGTACATGGACTACTGTTT
GGACTGACGGATTAACTAGCTTAGACCGATACAAAGGTCGATGCTATGATATTGAACCTG
TCGTTGGTGAAGATAATCAATATATTGCATATGTGGCTTATCCTCTTGATCTGTTTGAAG
AAGGGTCAGTAACAAACTTATTTACATCTATTGTAGGTAATGTATTTGGGTTTAAGGCAT
TAAGAGCATTACGTTTAGAAGATTTACGTATTCCTCCTGCATATACAAAAACTTTTCAAG
GCCCACCTCATGGTATTCAAGTTGAAAGAGATAAACTTAATAAGTATGGACGTCCTTTAT
TGGGATGTACTATTAAGCCTAAACTAGGTCTATCAGCGAAAAATTATGGTAGAGCTGTAT
ATGAATGTCTTCGTGGGGGACTTGATTTTACAAAAGATGATGAGAACGTAAATTCCCAAC
CTTTTATGCGCTGGAGAGATAGATTTTTATTTGTAGCAGAAGCAATATATAAATCTCAAG
CAGAAACTGGAGAAATAAAAGGACACTATCTGAATGCTACTGCAGGTACCTGTGAAGAAA
TGCTTAAAAGAGCACAATTTGCAAGAGAAATAGGGGCACCCATTGTTATGCATGATTATC
TAACAGGAGGGTTTACTGCTAATACTACCTTATCTCACTATTGTCGTGATAATGGTCTAC
TTCTACATATTCACCGTGCTATGCATGCAGTAATTGATCGTCAGAAGAATCATGGTATGC
ATTTTCGTGTTTTAGCTAAAGCTCTCCGTCTTTCTGGTGGTGATCATGTACATTCTGGTA
CCGTAGTAGGTAAATTAGAAGGTGAACGTGAAGTTACTTTAGGGTTCGTAGATCTACTAC
GTGATGATTATATTGAAAAAGATAGAAGTCGTGGTGTTTATTTTACTCAAGATTGGGTAT
CTTTACCGGGCGTACTACCTGTAGCTTCAGGTGGTATCCATGTTTGGCATATGCCAGCAT
TAACTGAAATTTTTGGTGATGATTCAGTATTACAATTTGGAGGTGGTACTTTAGGTCACC
CTTGGGGGAATGCTCCAGGAGCTGTAGCTAACCGAGTAGCATTGGAAGCTTGTGTACAAG
CTCGTAATGAAGGTCGAGACTTAGCTAGCGAAGGCAATGAGATTATTAGAGAAGCTACAA
AATGGAGTCCTGAATTGGCTGCTGCTTGTGAA
>KJ395911_Tolypella_glomerata
GTACTGGATTTAAAGCAGGGGTAAAAGATTACAGATTGACCTACTATACTCCTGAGTATA
AGACTAAAGATACTGATATTTTAGCTGCATTCCGTATGACTCCACAACCTGGAGTTCCGC
CTGAGGAAGCAGGGGCTGCAGTAGCTGCAGAATCTTCCACTGGTACATGGACTACTGTTT
GGACTGACGGATTAACTAGCTTAGACCGATACAAAGGTCGATGCTATGATATTGAACCTG
TCGTTGGTGAAGATAATCAATATATTGCATATGTGGCTTATCCTCTTGATCTGTTTGAAG
AAGGGTCAGTAACAAACTTATTTACATCTATTGTAGGTAATGTATTTGGGTTTAAGGCAT
TAAGAGCATTACGTTTAGAAGATTTACGTATTCCTCCTGCATATACAAAAACTTTTCAAG
GCCCACCTCATGGTATTCAAGTTGAAAGAGATAAACTTAATAAGTATGGACGTCCTTTAT
TGGGATGTACTATTAAGCCTAAACTAGGTCTATCAGCGAAAAATTATGGTAGAGCTGTAT
ATGAATGTCTTCGTGGGGGACTTGATTTTACAAAAGATGATGAGAACGTAAATTCCCAAC
CTTTTATGCGCTGGAGAGATAGATTTTTATTTGTAGCAGAAGCAATATATAAATCTCAAG
CAGAAACTGGAGAAATAAAAGGACACTATCTGAATGCTACTGCAGGTACCTGTGAAGAAA
TGCTTAAAAGAGCACAATTTGCAAGAGAAATAGGGGCACCCATTGTTATGCATGATTATC
TAACAGGAGGGTTTACTGCTAATACTACCTTATCTCACTATTGTCGTGATAATGGTCTAC
TTCTACATATTCACCGTGCTATGCATGCAGTAATTGATCGTCAGAAGAATCATGGTATGC
ATTTTCGTGTTTTAGCTAAAGCTCTCCGTCTTTCTGGTGGTGATCATGTACATTCTGGTA
CCGTAGTAGGTAAATTAGAAGGTGAACGTGAAGTTACTTTAGGGTTCGTAGATCTACTAC
GTGATGATTATATTGAAAAAGATAGAAGTCGTGGTGTTTATTTTACTCAAGATTGGGTAT
CTTTACCGGGCGTACTACCTGTAGCTTCAGGTGGTATCCATGTTTGGCATATGCCAGCAT
TAACTGAAATTTTTGGTGATGATTCAGTATTACAATTTGGAGGTGGTACTTTAGGTCACC
CTTGGGGGAATGCTCCAGGAGCTGTAGCTAACCGAGTAGCATTGGAAGCTTGTGTACAAG
CTCGTAATGAAGGTCGAGACTTAGCTAGCGAAGGCAATGAGATTATTAGAGAAGCTACAA
AATGGAGTCCTGAATTGGCTGCTGCTTGTGAA
>KJ395908_Tolypella_glomerata
GTACTGGATTTAAAGCAGGGGTAAAGGATTACAGATTGACCTACTATACTCCTGAGTATA
AGACTAAAGATACTGATATTTTAGCTGCATTCCGTATGACTCCACAACCTGGAGTTCCGC
CTGAGGAAGCAGGGGCTGCAGTAGCTGCAGAATCTTCCACTGGTACATGGACTACTGTTT
GGACTGACGGATTAACTAGCTTAGACCGATACAAAGGTCGATGCTATGATATTGAACCTG
TCGTTGGTGAAGATAATCAATATATTGCATATGTGGCTTATCCTCTTGATCTGTTTGAAG
AAGGGTCAGTAACAAACTTATTTACATCTATTGTAGGTAATGTATTTGGGTTTAAGGCAT
TAAGAGCATTACGTTTAGAAGATTTACGTATTCCTCCTGCATATACAAAAACTTTTCAAG
GCCCACCTCATGGTATTCAAGTTGAAAGAGATAAACTTAATAAGTATGGACGTCCTTTAT
TGGGATGTACTATTAAGCCTAAACTAGGTCTATCAGCGAAAAATTATGGTAGAGCTGTAT
ATGAATGTCTTCGTGGGGGACTTGATTTTACAAAAGATGATGAGAACGTAAATTCCCAAC
CTTTTATGCGCTGGAGAGATAGATTTTTATTTGTAGCAGAAGCAATATATAAATCTCAAG
CAGAAACTGGAGAAATAAAAGGACACTATCTGAATGCTACTGCAGGTACCTGTGAAGAAA
TGCTTAAAAGAGCACAATTTGCAAGAGAAATAGGGGCACCCATTGTTATGCATGATTATC
TAACAGGAGGGTTTACTGCTAATACTACCTTATCTCACTATTGTCGTGATAATGGTCTAC
TTCTACATATTCACCGTGCTATGCATGCAGTAATTGATCGTCAGAAGAATCATGGTATGC
ATTTTCGTGTTTTAGCTAAAGCTCTCCGTCTTTCTGGTGGTGATCATGTACATTCTGGTA
CCGTAGTAGGTAAATTAGAAGGTGAACGTGAAGTTACTTTAGGGTTCGTAGATCTACTAC
GTGATGATTATATTGAAAAAGATAGAAGTCGTGGTGTTTATTTTACTCAAGATTGGGTAT
CTTTACCGGGCGTACTACCTGTAGCTTCAGGTGGTATCCATGTTTGGCATATGCCAGCAT
TAACTGAAATTTTTGGTGATGATTCAGTATTACAATTTGGAGGTGGTACTTTAGGTCACC
CTTGGGGGAATGCTCCAGGAGCTGTAGCTAACCGAGTAGCATTGGAAGCTTGTGTACAAG
CTCGTAATGAAGGTCGAGACTTAGCTAGCGAAGGTAATGAGATTATTAGAGAAGCTACAA
AATGGAGTCCTGAATTGGCTGCTGCTTGTGAA
>KJ395905_Tolypella_glomerata
GTACTGGATTTAAAGCAGGGGTAAAGGATTACAGATTGACCTACTATACTCCTGAGTATA
AGACTAAAGATACTGATATTTTAGCTGCATTCCGTATGACTCCACAACCTGGAGTTCCGC
CTGAGGAAGCAGGGGCTGCAGTAGCTGCAGAATCTTCCACTGGTACATGGACTACTGTTT
GGACTGACGGATTAACTAGCTTAGACCGATACAAAGGTCGATGCTATGATATTGAACCTG
TCGTTGGTGAAGATAATCAATATATTGCATATGTGGCTTATCCTCTTGATCTGTTTGAAG
AAGGGTCAGTAACAAACTTATTTACATCTATTGTAGGTAATGTATTTGGGTTTAAGGCAT
TAAGAGCATTACGTTTAGAAGATTTACGTATTCCTCCTGCATATACAAAAACTTTTCAAG
GCCCACCTCATGGTATTCAAGTTGAAAGAGATAAACTTAATAAGTATGGACGTCCTTTAT
TGGGATGTACTATTAAGCCTAAACTAGGTCTATCAGCGAAAAATTATGGTAGAGCTGTAT
ATGAATGTCTTCGTGGGGGACTTGATTTTACAAAAGATGATGAGAACGTAAATTCCCAAC
CTTTTATGCGCTGGAGAGATAGATTTTTATTTGTAGCAGAAGCAATATATAAATCTCAAG
CAGAAACTGGAGAAATAAAAGGACACTATCTGAATGCTACTGCAGGTACCTGTGAAGAAA
TGCTTAAAAGAGCACAATTTGCAAGAGAAATAGGGGCACCCATTGTTATGCATGATTATT
TAACAGGAGGGTTTACTGCTAATACTACCTTATCTCACTATTGTCGTGATAATGGTCTAC
TTCTACATATTCACCGTGCTATGCATGCAGTAATTGATCGTCAGAAGAATCATGGTATGC
ATTTTCGTGTTTTAGCTAAAGCTCTCCGTCTTTCTGGTGGTGATCATGTACATTCTGGTA
CCGTAGTAGGTAAATTAGAAGGTGAACGTGAAGTTACTTTAGGGTTCGTAGATCTACTAC
GTGATGATTATATTGAAAAAGATAGAAGTCGTGGTGTTTATTTTACTCAAGATTGGGTAT
CTTTACCGGGCGTACTACCTGTAGCTTCAGGTGGTATCCATGTTTGGCATATGCCAGCAT
TAACTGAAATTTTTGGTGATGATTCAGTATTACAATTTGGAGGTGGTACTTTAGGTCACC
CTTGGGGGAATGCTCCAGGAGCTGTAGCTAACCGAGTAGCATTGGAAGCTTGTGTACAAG
CTCGTAATGAAGGTCGAGACTTAGCTAGCGAAGGCAATGAGATTATTAGAGAAGCTACAA
AATGGAGTCCTGAATTGGCTGCTGCTTGTGAA
>KJ395901_Tolypella_glomerata
GTACTGGATTTAAAGCAGGGGTAAAGGATTACAGATTGACCTACTATACTCCTGAGTATA
AGACTAAAGATACTGATATTTTAGCTGCATTCCGTATGACTCCACAACCTGGAGTTCCGC
CTGAGGAAGCAGGGGCTGCAGTAGCTGCAGAATCTTCCACTGGTACATGGACTACTGTTT
GGACTGACGGATTAACTAGCTTAGACCGATACAAAGGTCGATGCTATGATATTGAACCTG
TCGTTGGTGAAGATAATCAATATATTGCATATGTGGCTTATCCTCTTGATCTGTTTGAAG
AAGGGTCAGTAACGAACTTATTTACATCTATTGTAGGTAATGTATTTGGGTTTAAGGCAT
TAAGAGCATTACGTTTAGAAGATTTACGTATTCCTCCTGCATATACAAAAACTTTTCAAG
GCCCACCTCATGGTATTCAAGTTGAAAGAGATAAACTTAATAAGTATGGACGTCCTTTAT
TGGGATGTACTATTAAGCCTAAACTAGGTCTATCAGCGAAAAATTATGGTAGAGCTGTAT
ATGAATGTCTTCGTGGGGGACTTGATTTTACAAAAGATGATGAGAACGTAAATTCCCAAC
CTTTTATGCGCTGGAGAGATAGATTTTTATTTGTAGCAGAAGCAATATATAAATCTCAAG
CAGAAACTGGAGAAATAAAAGGACACTATCTGAATGCTACTGCAGGTACCTGTGAAGAAA
TGCTTAAAAGAGCACAATTTGCAAGAGAAATAGGGGCACCCATTGTTATGCATGATTATC
TAACAGGAGGGTTTACTGCTAATACTACCTTATCTCACTATTGTCGTGATAATGGTCTAC
TTCTACATATTCACCGTGCTATGCATGCAGTAATTGATCGTCAGAAGAATCATGGTATGC
ATTTTCGTGTTTTAGCTAAAGCTCTCCGTCTTTCTGGTGGTGATCATGTACATTCTGGTA
CCGTAGTAGGTAAATTAGAAGGTGAACGTGAAGTTACTTTAGGGTTCGTAGATCTACTAC
GTGATGATTATATTGAAAAAGATAGAAGTCGTGGTGTTTATTTTACTCAAGATTGGGTAT
CTTTACCGGGCGTACTACCTGTAGCTTCAGGTGGTATCCATGTTTGGCATATGCCAGCAT
TAACTGAAATTTTTGGTGATGATTCAGTATTACAATTTGGAGGTGGTACTTTAGGTCACC
CTTGGGGGAATGCTCCAGGAGCTGTAGCTAACCGAGTAGCATTGGAAGCTTGTGTACAAG
CTCGTAATGAAGGTCGAGACTTAGCTAGCGAAGGCAATGAGATTATTAGAGAAGCTACAA
AATGGAGTCCTGAATTGGCTGCTGCTTGTGAA
>MH424120_Tolypella_sp
------------AAGCAGGGGTAAAGGATTACAGATTGACCTACTATACTCCTGAGTATA
AGACTAAAGATACTGATATTTTAGCTGCATTCCGTATGACTCCACAACCTGGAGTTCCGC
CTGAGGAAGCAGGGGCTGCAGTAGCTGCAGAATCTTCCACTGGTACATGGACTACTGTTT
GGACTGACGGATTAACTAGCTTAGACCGATACAAAGGTCGATGCTATGATATTGAACCTG
TTGTTGGTGAAGATAATCAATATATTGCATATGTTGCTTATCCTCTTGATCTGTTTGAAG
AAGGGTCAGTAACAAACTTATTTACATCTATTGTAGGTAATGTATTTGGGTTTAAGGCAT
TAAGAGCATTACGTTTAGAAGATTTACGTATTCCTCCTGCATATACAAAAACTTTTCAAG
GCCCACCTCATGGTATTCAAGTTGAAAGAGATAAACTTAATAAGTATGGACGTCCTTTAT
TAGGATGTACTATTAACCCTAAACTAGGTCTATCAGCNAAAAATTATGGTAGAGCTGTAT
ATGAATGTCTTCGTGGGGGACTTGATTTTACAAAAGATGATGAGAATGTAAATTCCCAAC
CTTTTATGCGCTGGAGAGATAGATTTTTATTTGTAGCAGAAGCAATATATAAATCTCAAG
CAGAAACTGGAGAAATAAAAGGACACTATCTGAATGCTACTGCAGGTACCTGTGAAGAAA
TGCTTAAAAGAGCACAATTTGCAAGAGAAATAGGGGCACCCATTGTTATGCATGATTATC
TAACAGGAGGGTTTACTGCTAATACTACCTTATCTCACTATTGTCGTGATAATGGTCTAC
TTCTACATATTCACCGTGCTATGCATGCAGTAATTGATCGTCAGAAGAATCATGGTATGC
ATTTTCGTGTTTTAGCTAAAGCTCTCCGTCTTTCTGGTGGTGATCATGTACATTCTGGTA
CCGTAGTAGGTAAATTAGAAGGTGAACGTGAAGTTACTTTAGGGTTTGTAGATCTACTAC
GTGATGATTATATTGAAAAAGATAGAAGTCGTGGTGTTTATTTTACTCAAGATTGGGTAT
CTTTACCGGGCGTACTACCTGTAGCTTCAGGTGGTATCCATGTTTGGCATATGCCAGCAT
TAACTGAAATTTTTGGTGATGATTCAGTATTACAATTTGGAGGTGGTACTTTAGGTCACC
CTTGGGGGAATGCTCCAGGAGCTGTAGCTAACCGAGTAGCATTGGAAGCTTGTGTACAAG
CTCGTAATGAAGGTCGAGACTTAGCTAGTGAAGGCAATGAGATTATTAG-----------
--------------------------------
>KX431030_Tolypella_sp
GTACTGGATTTAAAGCAGGGGTAAAGGATTACAGATTGACCTACTATACTCCTGAGTATA
AGACTAAAGATACTGATATTTTAGCTGCATTCCGTATGACTCCACAACCTGGAGTTCCGC
CTGAGGAAGCAGGGGCTGCAGTAGCTGCAGAATCTTCCACTGGTACATGGACTACTGTTT
GGACTGACGGATTAACTAGCTTAGACCGATACAAAGGTCGATGCTATGATATTGAACCTG
TCGTTGGTGAAGATAATCAATATATTGCATATGTGGCTTATCCTCTTGATCTGTTTGAAG
AAGGGTCAGTAACAAACTTATTTACATCTATTGTAGGTAATGTATTTGGGTTTAAGGCAT
TAAGAGCATTACGTTTAGAAGATTTACGTATTCCTCCTGCATATACAAAAACTTTTCAAG
GCCCACCTCATGGTATTCAAGTTGAAAGAGATAAACTTAATAAGTATGGACGTCCTTTAT
TGGGATGTACTATTAAGCCTAAACTAGGTCTATCAGCGAAAAATTATGGTAGAGCTGTAT
ATGAATGTCTTCGTGGGGGACTTGATTTTACAAAAGATGATGAGAACGTCAATTCCCAAC
CTTTTATGCGTTGGAGAGATAGATTTTTATTTGTAGCAGAAGCAATATATAAATCTCAAG
CAGAAACTGGAGAAATAAAAGGACACTATCTGAATGCTACTGCAGGTACCTGTGAAGAAA
TGCTTAAAAGAGCACAATTTGCAAGAGAAATAGGGGCACCCATTGTTATGCATGATTATC
TAACAGGAGGGTTTACTGCTAATACTACCTTATCTCACTATTGTCGTGATAATGGTCTAC
TTCTACATATTCACCGTGCTATGCATGCAGTAATTGATCGTCAGAAGAATCATGGTATGC
ATTTTCGTGTTTTAGCTAAAGCTCTCCGTCTTTCTGGTGGTGATCATGTACATTCTGGTA
CCGTAGTAGGTAAATTAGAAGGTGAACGTGAAGTTACTTTAGGGTTCGTAGATCTACTAC
GTGATGATTATATTGAAAAAGATAGAAGTCGTGGTGTTTATTTTACTCAAGATTGGGTAT
CTTTACCGGGCGTACTACCTGTAGCTTCAGGTGGTATCCATGTTTGGCATATGCCAGCAT
TAACTGAAATTTTTGGTGATGATTCAGTATTACAATTTGGAGGTGGTACTTTAGGTCACC
CTTGGGGGAATGCTCCAGGAGCTGTAGCTAACCGAGTAGCATTGGAAGCTTGTGTACAAG
CTCGTAATGAAGGTCGAGACTTAGCTAGCGAAGGCAATGAGATTATTAGAGAAGCTACAA
AATGGAGTCCTGAATTGGCTGCTGCTTGTGAA
>KX431026_Tolypella_porteri
GTACTGGATTTAAAGCAGGGGTAAAGGATTACAGATTGACCTACTATACTCCTGAGTATA
AGACTAAAGATACTGATATTTTAGCTGCATTCCGTATGACTCCACAACCTGGAGTTCCGC
CTGAGGAAGCAGGGGCTGCAGTAGCTGCAGAATCTTCCACTGGTACATGGACTACTGTTT
GGACTGACGGATTAACTAGCTTAGACCGATACAAAGGTCGATGCTATGATATTGAACCTG
TGGTTGGTGAAGATAATCAATATATCGCATATGTTGCTTATCCTCTTGATCTGTTTGAAG
AAGGGTCAGTAACAAACTTATTTACATCTATTGTAGGTAATGTGTTTGGGTTTAAGGCAT
TAAGAGCATTACGTTTAGAAGATTTACGTATTCCTCCTGCATATACAAAAACTTTTCAAG
GCCCACCTCATGGTATTCAAGTTGAAAGAGATAAACTTAATAAGTATGGACGCCCTTTAT
TAGGATGTACTATTAAGCCTAAACTAGGTCTATCAGCGAAAAATTATGGTAGAGCTGTAT
ATGAATGTCTTCGTGGGGGACTTGATTTTACAAAAGATGATGAAAATGTAAACTCCCAAC
CTTTTATGCGCTGGAGAGATAGATTTTTATTTGTAGCAGAAGCAATATATAAATCTCAAG
CAGAAACTGGAGAAATAAAAGGACATTATCTGAATGCTACTGCAGGTACCTGTGAAGAAA
TGCTTAAAAGAGCACAATTTGCAAGAGAAATAGGGGCACCTATTGTTATGCATGATTATC
TAACAGGAGGGTTTACTGCTAATACTACCTTATCTCACTATTGTCGTGATAATGGTCTAC
TTCTACATATTCACCGTGCTATGCATGCAGTTCTTGATCGTCAGAAGAATCATGGTATGC
ATTTTCGTGTTTTAGCTAAAGCTCTCCGTCTTTCTGGTGGTGATCATGTACATTCTGGTA
CCGTAGTAGGTAAATTAGAAGGTGAACGTGAAGTTACTTTAGGATTTGTAGATCTACTAC
GTGATGATTATATTGAAAAAGATAGAAGTCGTGGTGTTTATTTTACTCAAGATTGGGTAT
CTTTACCGGGCGTACTACCTGTAGCTTCAGGTGGTATCCATGTTTGGCATATGCCAGCAT
TAACTGAAATTTTTGGTGATGATTCAGTATTACAATTTGGAGGTGGTACTTTAGGTCACC
CTTGGGGAAATGCTCCAGGAGCTGTAGCTAACCGAGTAGCATTGGAAGCTTGTGTACAAG
CTCGTAATGAAGGTCGAGACTTAGCTAGTGAAGGCAATGAGATTATTAGAGAAGCTACCA
AATGGAGTCCTGAATTAGCTGCTGCTTGTGAA
>KJ395921_Tolypella_porteri
GTACTGGATTTAAAGCAGGGGTAAAGGATTACAGATTGACCTACTATACTCCTGAGTATA
AGACTAAAGATACTGATATTTTAGCTGCATTCCGTATGACTCCACAACCTGGAGTTCCGC
CTGAGGAAGCAGGGGCTGCAGTAGCTGCAGAATCTTCCACTGGTACATGGACTACTGTTT
GGACTGACGGATTAACTAGCTTAGACCGATACAAAGGTCGATGCTATGATATTGAACCTG
TGGTTGGTGAAGATAATCAATATATCGCATATGTTGCTTATCCTCTTGATCTGTTTGAAG
AAGGGTCAGTAACAAACTTATTTACATCTATTGTAGGTAATGTGTTTGGGTTTAAGGCAT
TAAGAGCATTACGTTTAGAAGATTTACGTATTCCTCCTGCATATACAAAAACTTTTCAAG
GCCCACCTCATGGTATTCAAGTTGAAAGAGATAAACTTAATAAGTATGGACGCCCTTTAT
TAGGATGTACTATTAAGCCTAAACTAGGTCTATCAGCGAAAAATTATGGTAGAGCTGTAT
ATGAATGTCTTCGTGGGGGACTTGATTTTACAAAAGATGATGAAAATGTAAACTCCCAAC
CTTTTATGCGCTGGAGAGATAGATTTTTATTTGTAGCAGAAGCAATATATAAATCTCAAG
CAGAAACTGGAGAAATAAAAGGACATTATCTGAATGCTACTGCAGGTACCTGTGAAGAAA
TGCTTAAAAGAGCACAATTTGCAAGAGAAATAGGGGCACCTATTGTTATGCATGATTATC
TAACAGGAGGGTTTACTGCTAATACTACCTTATCTCACTATTGTCGTGATAATGGTCTAC
TTCTACATATTCACCGTGCTATGCATGCAGTTCTTGATCGTCAGAAGAATCATGGTATGC
ATTTTCGTGTTTTAGCTAAAGCTCTCCGTCTTTCTGGTGGTGATCATGTACATTCTGGTA
CCGTAGTAGGTAAATTAGAAGGTGAACGTGAAGTTACTTTAGGATTTGTAGATCTACTAC
GTGATGATTATATTGAAAAAGATAGAAGTCGTGGTGTTTATTTTACTCAAGATTGGGTAT
CTTTACCGGGCGTACTACCTGTAGCTTCAGGTGGTATCCATGTTTGGCATATGCCAGCAT
TAACTGAAATTTTTGGTGATGATTCAGTATTACAATTTGGAGGTGGTACTTTAGGTCACC
CTTGGGGAAATGCTCCAGGAGCTGTAGCTAACCGAGTAGCATTGGAAGCTTGTGTACAAG
CTCGTAATGAAGGTCGAGACTTAGCTAGTGAAGGCAATGAGATTATTAGAGAAGCTACCA
AATGGAGTCCTGAATTAGCTGCTGCTTGTGAA
>AY823704_Tolypella_porteri
GTACTGGATTTAAAGCAGGGGTAAAGGATTACAGATTGACCTACTATACTCCTGAGTATA
AGACTAAAGATACTGATATTTTAGCTGCATTCCGTATGACTCCACAACCTGGAGTTCCGC
CTGAGGAAGCAGGGGCTGCAGTAGCTGCAGAATCTTCCACTGGTACATGGACTACTGTTT
GGACTGACGGATTAACTAGCTTAGACCGATACAAAGGTCGATGCTATGATATTGAACCTG
TGGTTGGTGAAGATAATCAATATATCGCATATGTTGCTTATCCTCTTGATCTGTTTGAAG
AAGGGTCAGTAACAAACTTATTTACATCTATTGTAGGTAATGTGTTTGGGTTTAAGGCAT
TAAGAGCATTACGTTTAGAAGATTTACGTATTCCTCCTGCATATACAAAAACTTTTCAAG
GCCCACCTCATGGTATTCAAGTTGAAAGAGATAAACTTAATAAGTATGGACGCCCTTTAT
TAGGATGTACTATTAAGCCTAAACTAGGTCTATCAGCGAAAAATTATGGTAGAGCTGTAT
ATGAATGTCTTCGTGGGGGACTTGATTTTACAAAAGATGATGAAAATGTAAACTCCCAAC
CTTTTATGCGCTGGAGAGATAGATTTTTATTTGTAGCAGAAGCAATATATAAATCTCAAG
CAGAAACTGGAGAAATAAAAGGACATTATCTGAATGCTACTGCAGGTACCTGTGAAGAAA
TGCTTAAAAGAGCACAATTTGCAAGAGAAATAGGGGCACCTATTGTTATGCATGATTATC
TAACAGGAGGGTTTACTGCTAATACTACCTTATCTCACTATTGTCGTGATAATGGTCTAC
TTCTACATATTCACCGTGCTATGCATGCAGTTCTTGATCGTCAGAAGAATCATGGTATGC
ATTTTCGTGTTTTAGCTAAAGCTCTCCGTCTTTCTGGTGGTGATCATGTACATTCTGGTA
CCGTAGTAGGTAAATTAGAAGGTGAACGTGAAGTTACTTTAGGATTTGTAGATCTACTAC
GTGATGATTATATTGAAAAAGATAGAAGTCGTGGTGTTTATTTTACTCAAGATTGGGTAT
CTTTACCGGGCGTACTACCTGTAGCTTCAGGTGGTATCCATGTTTGGCATATGCCAGCAT
TAACTGAAATTTTTGGTGATGATTCAGTATTACAATTTGGAGGTGGTACTTTAGGTCACC
CTTGGGGAAATGCTCCAGGAGCTGTAGCTAACCGAGTAGCATTGGAAGCTTGTGTACAAG
CTCGTAATGAAGGTCGAGACTTAGCTAGTGAAGGCAATGAGATTATTAGAGAAGCTACCA
AATGGAGTCCTGAATTGGCTGCTGCTTGTGAA
>KJ395912_Tolypella_glomerata
------------------------------------------------CTCCTGAGTATA
AGACTAAAGATACTGATATTTTAGCTGCATTCCGTATGACTCCACAACCTGGAGTTCCGC
CTGAGGAAGCAGGGGCTGCAGTAGCTGCAGAATCTTCCACTGGTACATGGACTACTGTTT
GGACTGACGGATTAACTAGCTTAGACCGATACAAAGGTCGATGCTATGATATTGAACCTG
TCGTTGGTGAAGATAATCAATATATTGCATATGTGGCTTATCCTCTTGATCTGTTTGAAG
AAGGGTCAGTAACAAACTTATTTACATCTATTGTAGGTAATGTATTTGGGTTTAAGGCAT
TAAGAGCATTACGTTTAGAAGATTTACGTATTCCTCCTGCATATACAAAAACTTTTCAAG
GCCCACCTCATGGTATTCAAGTTGAAAGAGATAAACTTAATAAGTATGGACGTCCTTTAT
TGGGATGTACTATTAAGCCTAAACTAGGTCTATCAGCGAAAAATTATGGTAGAGCTGTAT
ATGAATGTCTTCGTGGGGGACTTGATTTTACAAAAGATGATGAGAACGTAAATTCCCAAC
CTTTTATGCGCTGGAGAGATAGATTTTTATTTGTAGCAGAAGCAATATATAAATCTCAAG
CAGAAACTGGAGAAATAAAAGGACACTATCTGAATGCTACTGCAGGTACCTGTGAAGAAA
TGCTTAAAAGAGCACAATTTGCAAGAGAAATAGGGGCACCCATTGTTATGCATGATTATC
TAACAGGAGGGTTTACTGCTAATACTACCTTATCTCACTATTGTCGTGATAATGGTCTAC
TTCTACATATTCACCGTGCTATGCATGCAGTAATTGATCGTCAGAAGAATCATGGTATGC
ATTTTCGTGTTTTAGCTAAAGCTCTCCGTCTTTCTGGTGGTGATCATGTACATTCTGGTA
CCGTAGTAGGTAAATTAGAAGGTGAACGTGAAGTTACTTTAGGGTTCGTAGATCTACTAC
GTGATGATTATATTGAAAAAGATAGAAGTCGTGGTGTTTATTTTACTCAAGATTGGGTAT
CTTTACCGGGCGTACTACCTGTAGCTTCAGGTGGTATCCATGTTTGGCATATGCCAGCAT
TAACTGAAATTTTTGGTGATGATTCAGTATTACAATTTGGAGGTGGTACTTTAGGTCACC
CTTGGGGGAATGCTCCAGGAGCTGTAGCTAACCGAGTAGCATTGGAAGCTTGTGTACAAG
CTCGTAATGAAGGTCGAGACTTAGCTAGCGAAGGCAATGAGATTATTAGAGAAGCTACAA
AATGGAGTCCTGAATTGGCTGCTGCTTGTGAA
>L13482_Nitella_translucens
GTACTGGATTTAAAGCAGGGGTAAAAGATTATAGATTAACTTATTACACTCCTGAGTATA
AAACTAAAGATACTGATATTTTAGCTGCATTTCGTGTAACTCCACAACCTGGAGTTCCAC
CTGAAGAGGCGGGTGCTGCGGTACGTGCAGAGTCTTCTACTGGTACATGGACCACTGTTT
GGACTGACGGATTAACTAGTTTAGACCGATACAAAGGTCGATGTTATGATATTGAACCTG
TTGCTGGTGAGGATAATCAATATATTGCATATGTAGCTTATCCCCTTGATTTATTTGAAG
AAGGATCAGTAACAAATTTATTTACCTCTATTGTAGGTAATGTATTTGGATTTAAAGCAT
TAAGAGCTTTACGTCTCGAAGATCTACGTATCCCTCCTGCATATATCAAAACTTTTCAGG
GTCCGCCGCATGGTATTCAAGTTGAAAGAGACAAACTTAATAAGTATGGACGACCATTAT
TAGGATGTACAATTAAGCCTAAATTAGGTTTATCAGCTAAAAATTATGGTAGAGCTGTAT
ATGAATGTCTTCGTGGTGGACTTGATTTTACAAAAGATGATGAAAATGTCAACTCTCAGC
CTTTTATGCGTTGGAGAGATCGCTTCTTATTTGTAGCAGAAGCTATTTATAAATCTCAAG
CAGAAACTGGAGAAATAAAAGGGCACTATCTAAATGCTACTGCAGGAACTTGCGACGAAA
TGCTTAAGAGAGCAGAATGTGCAAAAGAGCTAGGTGTGCCTATTATTATGCATGATTATT
TGACAGGAGGATTTACTGCTAATACCACTTTAGCTCATTATTGTCGAGATAATGGTTTAC
TGCTTCATATCCACCGTGCTATGCATGCTGTAATTGATCGTCAAAAAAACCATGGTATGC
ACTTTCGCGTTTTAGCTAAAGCACTTCGTCTTTCTGGTGGAGATCACGTACATTCTGGTA
CTGTAGTTGGTAAATTAGAAGGAGAACGTGAAGTTACTTTAGGTTTTGTAGATTTACTAC
GTGATGATTATATTGAAAAAGATAGAAGTCGTGGTGTTTATTTCACTCAGGATTGGGTCT
CTTTACCAGGGGTATTACCTGTAGCTTCAGGCGGAATTCATGTTTGGCATATGCCTGCAT
TAACCGAAATTTTTGGTGATGATTCTGTATTACAATTTGGAGGAGGCACTTTAGGTCATC
CTTGGGGAAATGCTCCAGGAGCTGTGGCTAACCGAGTAGCTTTAGAAGCTTGTGTGCAAG
CTCGTAATGAAGGAAGAGATTTAGCTCGTGAAGGTAATGAAATTATTAAAGAAGCTACTA
AATGGAGTCCTGAATTAGCTGCTGCTTGTGAA
>KJ395933_Nitella_axilliformis
GTACTGGATTTAAAGCAGGGGTAAAAGATTATAGATTAACTTATTACACTCCTGAGTATA
AAACTAAAGATACTGATATTTTAGCTGCATTTCGTGTAACTCCACAACCTGGAGTTCCAC
CTGAAGAGGCGGGTGCTGCGGTAGCTGCAGAGTCTTCTACTGGTACATGGACCACTGTTT
GGACTGACGGATTAACTAGTTTAGACCGATACAAAGGTCGATGTTATGATATTGAACCTG
TTGCTGGTGAGGATAATCAATATATTGCATATGTAGCTTATCCCCTTGATTTATTTGAAG
AAGGATCAGTAACAAATTTATTTACCTCTATTGTAGGTAATGTATTTGGATTTAAAGCAT
TAAGAGCTTTACGTCTCGAAGATCTACGTATCCCTCCTGCATATATCAAAACTTTTCAGG
GTCCGCCGCATGGTATTCAAGTTGAAAGAGACAAACTTAATAAGTATGGACGACCATTAC
TAGGATGTACAATTAAGCCTAAATTAGGTTTATCAGCTAAAAATTATGGTAGAGCTGTAT
ATGAATGTCTTCGTGGTGGACTTGATTTTACAAAAGATGATGAGAATGTCAACTCCCAGC
CTTTTATGCGTTGGAGAGATCGCTTCTTATTTGTAGCAGAAGCTATTTATAAATCTCAAG
CAGAAACTGGAGAAATAAAAGGGCACTATCTAAATGCTACTGCAGGAACTTGCGACGAAA
TGCTTAAGAGAGCAGAATGCGCAAAAGAGTTAGGTGTGCCTATTATTATGCATGATTATT
TGACAGGAGGATTTACTGCTAATACCACTTTAGCTCATTATTGTCGAGATAATGGTTTAC
TGCTTCATATCCACCGTGCTATGCATGCTGTAATTGATCGTCAAAAAAACCATGGTATGC
ACTTTCGCGTTTTAGCTAAAGCACTTCGTCTTTCTGGTGGAGATCACGTACATTCTGGTA
CTGTAGTTGGTAAATTAGAAGGAGAACGTGAAGTTACTTTAGGTTTTGTAGATTTACTAC
GTGATGATTATATTGAAAAAGATAGAAGTCGTGGTGTTTATTTTACTCAGGATTGGGTCT
CTTTACCAGGGGTATTACCTGTAGCTTCAGGCGGAATTCATGTTTGGCATATGCCTGCAT
TAACCGAGATTTTTGGTGATGATTCTGTATTACAATTTGGAGGAGGCACTTTAGGTCATC
CTTGGGGAAATGCTCCAGGAGCTGTGGCTAACCGAGTAGCTTTAGAAGCTTGTGTGCAAG
CTCGTAATGAAGGAAGAGATTTAGCTCGTGAAGGTAATGAAATTATTAAAGAAGCTACTA
AATGGAGTCCTGAATTAGCTGCTGCTTGTGAA
>KX431016_Nitella_axillaris
GTACTGGATTTAAAGCAGGGGTAAAAGATTATAGATTAACTTATTACACTCCTGAGTATA
AAACTAAAGATACTGATATTTTAGCTGCATTTCGTGTAACTCCACAACCTGGAGTTCCAC
CTGAAGAGGCGGGTGCTGCGGTAGCTGCAGAGTCTTCTACTGGTACATGGACCACTGTTT
GGACTGACGGATTAACTAGTTTAGACCGATACAAAGGTCGATGTTATGATATTGAACCTG
TCGCTGGTGAGGATAATCAATATATTGCATATGTAGCTTATCCCCTTGATTTATTTGAAG
AAGGATCAGTAACAAATTTATTTACCTCTATTGTAGGTAATGTATTTGGATTTAAAGCAT
TAAGAGCTTTACGTCTCGAAGATCTACGTATCCCTCCTGCATATATCAAAACTTTTCAGG
GTCCGCCGCATGGTATTCAAGTTGAAAGAGACAAACTTAATAAGTATGGACGACCATTAC
TAGGATGTACAATTAAACCTAAATTAGGTTTATCTGCTAAAAATTATGGTAGAGCTGTAT
ATGAATGTCTTCGTGGTGGACTTGATTTTACAAAAGATGATGAAAATGTCAACTCCCAGC
CTTTTATGCGTTGGAGAGATCGCTTCTTATTTGTAGCAGAAGCTATTTATAAATCTCAAG
CAGAAACTGGAGAAATAAAAGGACACTATCTAAATGCTACTGCAGGAAATTGTGACGAAA
TGCTTAAGAGAGCAGAATGTGCAAAAGAACTAGGTGTGCCTATTATTATGCATGATTATT
TGACAGGAGGATTTACTGCTAATACCACTTTAGCTCATTATTGTCGAGATAATGGTTTAC
TGCTTCATATCCACCGTGCTATGCATGCTGTAATTGATCGTCAAAAAAACCATGGTATGC
ACTTTCGCGTTTTAGCTAAAGCACTTCGTCTTTCTGGGGGAGATCACGTACATTCTGGTA
CTGTAGTTGGTAAATTAGAAGGAGAACGTGAAGTTACTTTAGGTTTTGTAGATTTACTAC
GTGATGATTATATTGAAAAAGATAGAAGTCGTGGTGTTTATTTCACTCAGGATTGGGTCT
CTTTACCAGGGGTATTACCTGTAGCTTCAGGCGGAATTCATGTTTGGCATATGCCTGCAT
TAACCGAAATTTTTGGTGATGATTCTGTATTACAATTTGGAGGAGGCACTTTAGGTCATC
CTTGGGGAAATGCTCCAGGAGCTGTGGCTAACCGAGTAGCTTTAGAAGCTTGTGTACAAG
CTCGTAATGAAGGAAGAGATTTAGCTCGTGAAGGTAATGAAATTATTAAAGAAGCTACTA
AATGGAGTCCTGAATTAGCTGCTGCTTGTGAA
>KX431019_Nitella_confervacea
GTACTGGATTTAAAGCAGGGGTAAAAGATTATAGATTAACTTATTACACTCCTGAGTATA
AAACTAAAGATACTGATATTTTAGCTGCATTTCGTATGACTCCACAACCTGGAGTTCCAC
CTGAAGAGGCGGGTGCTGCGGTAGCTGCAGAGTCTTCTACTGGTACATGGACTACTGTTT
GGACTGACGGGTTAACTAGTTTAGACCGATACAAAGGTCGATGTTATGATATTGAACCTG
TTGCTGGTGAAGATAATCAATATATTGCATATGTAGCTTATCCTCTTGATTTATTTGAAG
AGGGATCAGTAACAAATTTATTTACCTCTATTGTAGGTAATGTATTTGGATTTAAAGCAT
TAAGAGCTTTACGTCTGGAAGATTTACGTATTCCTCCTGCATATACAAAAACTTTTCAAG
GTCCTCCGCATGGTATTCAAGTTGAAAGAGACAAACTTAATAAGTATGGACGACCATTAC
TAGGATGTACAATTAAGCCTAAATTAGGTTTATCAGCTAAGAATTATGGTAGAGCTGTAT
ATGAATGTCTTCGTGGTGGACTTGATTTTACAAAAGATGATGAAAATGTGAACTCCCAGC
CTTTTATGCGTTGGAGAGATCGTTTCTTATTTGTAGCAGAAGCCATTTACAAATCTCAAG
CAGAAACTGGAGAAATAAAAGGACATTATCTAAATGCTACTGCAGGAAATTGTGACGAAA
TGCTTAAGAGAGCAGAATGTGCAAAAGAGCTCGGTATGCCTATTATTATGCATGATTATT
TGACAGGAGGATTTACTGCTAATACTACTTTAGCTCATTATTGTCGAGATAATGGTTTAC
TTCTTCATATCCACCGTGCTATGCATGCTGTAATTGATCGTCAAAAAAATCATGGTATGC
ATTTTCGTGTTTTAGCTAAAGCACTTCGTCTTTCTGGTGGAGATCACGTACATTCTGGTA
CTGTAGTTGGTAAATTAGAAGGAGAACGTGAAGTTACTTTAGGTTTTGTAGATTTACTAC
GTGATGATTATATTGAGAAAGATAGAAGTCGTGGTGTTTATTTTACTCAGGATTGGGTCT
CTTTACCAGGAGTATTACCTGTAGCTTCAGGCGGAATTCATGTTTGGCACATGCCTGCAT
TAACTGAGATTTTTGGTGATGATTCTGTATTACAATTTGGAGGAGGTACTTTAGGTCATC
CTTGGGGAAATGCTCCAGGAGCCGTGGCTAACCGAGTAGCTTTAGAAGCTTGTGTACAAG
CTCGTAATGAAGGAAGAGATTTAGCTCGTGAAGGTAATGAAATTATTAAAGAAGCTACTA
AATGGAGTCCTGAATTAGCTGCTGCTTGTGAA
>MH424121_N_flagellifera
------------------------------------------------------------
-----------------------------------GTAACTCCACAACCTGGAGTTCCAC
CTGAAGAAGCGGGTGCTGCGGTAGCTGCGGAGTCTTCTACTGGTACATGGACTACTGTTT
GGACTGACGGGTTAACTAGTTTAGACCGATACAAAGGTCGATGTTATGATATTGAACCTG
TGGCTGGTGAGGATAATCAATATATTGCATATGTAGCTTATCCTCTTGATTTATTTGAAG
AAGGATCAGTAACAAATTTATTTACCTCTATTGTAGGTAATGTATTTGGATTTAAGGCAT
TAAGAGCTTTACGTCTAGAAGATCTACGTATCCCTCCTGCATATGTCAAAACTTTTCAAG
GTCCTCCCCATGGTATTCAAGTTGAAAGAGACAAACTTAATAAATATGGACGACCATTAC
TAGGATGTACAATTAAGCCTAAATTAGGTTTATCAGCTAAGAATTATGGTAGAGCTGTAT
ATGAATGTCTTCGTGGTGGACTTGATTTTACAAAAGATGATGAAAATGTGAACTCCCAGC
CTTTTATGCGCTGGAGAGATCGCTTCTTATTTGTAGCAGAAGCTATTTATAAATCTCAAG
CAGAAACTGGAGAAATAAAAGGACACTATCTAAATGCTACTGCAGGAACTTGCGAGGAAA
TGCTTAAGAGAGCAGAATGTGCAAAAGAGCTAGGTGTGCCTATTATTATGCATGATTATT
TGACAGGAGGATTTACTGCTAATACTACTTTAGCTCATTATTGTCGAGATAATGGTTTAC
TGCTTCATATCCACCGTGCTATGCATGCTGTAATTGATCGTCAAAAAAATCATGGTATGC
ATTTTCGTGTTTTAGCTAAGGCACTTCGTCTTTCTGGTGGAGATCACGTACATTCTGGTA
CTGTAGTTGGTAAATTAGAAGGAGAACGTGAAGTTACTTTAGGTTTTGTAGATTTACTAC
GTGATGATTATATTGAGAAAGATAGAAGTCGTGGTGTTTATTTCACTCAGGATTGGGTCT
CTTTGCCAGGGGTGTTACCTGTAGCTTCAGGCGGAATTCATGTTTGGCATATGCCTGCAT
TAACCGAAATTTTTGGTGATGATTCTGTATTACAATTTGGAGGAGGCACTTTAGGTCATC
CTTGGGGAAATGCTCCAGGAGCTGTGGCTAACCGAGTAGCTTTAGAAGCTTGTGTGCAAG
CTCGTAATGAAGGAAGAGATTTAGCTCGTGAAGGTAATGAAATTATTA------------
--------------------------------
>Nitella_flagelliferaSJRP31518_MG004808
--------TTTAAAGCAGGGGTAAAAGATAATAGATTAACTTATTACACTCCTGAGTATA
AAACTAAAGATACTGATATTTTAGCTGCATTTCGTGTAACTCCACAACCTGGGGTTCCAC
CTGAAGAAGCGGGTGCTGCGGTAGCTGCGGAGTCTTCTACTGGTACATGGACTACTGTTT
GGACTGACGGGTTAACTAGTTTAGACCGATACAAAGGTCGATGTTATGATATTGAACCTG
TGGCTGGTGAGGATAATCAATATATCGCATATGTAGCTTATCCTCTTGATTTATTTGAAG
AAGGATCAGTAACAAATTTATTTACCTCTATTGTAGGTAATGTATTTGGATTTAAGGCAT
TAAGAGCTTTACGTCTAGAAGATCTACGTATCCCTCCTGCATATGTCAAAACTTTTCAAG
GTCCTCCGCATGGTATTCAAGTTGAAAGAGATAAACTTAATAAATATGGACGACCATTAC
TAGGATGTACAATTAAGCCTAAATTAGGTTTATCAGCTAAGAATTATGGTAGAGCTGTAT
ATGAATGTCTTCGTGGTGGACTTGATTTTACAAAAGATGATGAAAATGTGAACTCCCAGC
CTTTTATGCGCTGGAGAGATCGCTTCTTATTTGTAGCAGAAGCTATTTATAAATCTCAAG
CAGAAACTGGAGAAATAAAAGGACACTATCTAAATGCTACTGCAGGAACTTGCGAGGAAA
TGCTTAAGAGAGCAGAATGTGCAAAAGAGCTAGGTGTGCCTATTATTATGCATGATTATT
TGACAGGAGGATTTACTGCTAATACTACTTTAGCTCATTATTGTCGAGATAATGGTTTAC
TGCTTCATATCCACCGTGCTATGCATGCTGTAATTGATCGTCAAAAAAATCATGGTATGC
ATTTTCGTGTTTTAGCTAAAGCACTTCGTCTTTCTGGTGGAGATCACGTACATTCTGGTA
CTGTAGTTGGTAAATTAGAAGGAGAACGTGAAGTTACTTTAGGTTTTGTAGATTTACTAC
GTGATGATTATATTGAGAAAGATAGAAGTCGTGGTGTTTATTTCACTCAGGATTGGGTCT
CTTTGCCAGGGGTATTACCTGTAGCTTCAGGCGGAATTCATGTTTGGCATATGCCTGCAT
TAACCGAAATTTTTGGTGATGATTCTGTATTACAATTTGGAGGAGGCACTTTAGGT----
------------------------------------------------------------
------------------------------------------------------------
--------------------------------
>AB191732_Nitella_oligospira
--ACTGGATTTAAAGCAGGGGTAAAAGATTATAGATTAACTTATTACACTCCTGAGTATA
AAACTAAAGATACTGATATTTTAGCTGCATTTCGTGTAACTCCACAACCTGGAGTTCCAC
CTGAAGAAGCGGGTGCTGCGGTAGCTGCGGAGTCTTCTACTGGTACATGGACTACTGTTT
GGACTGACGGGTTAACTAGTTTAGACCGATACAAAGGTCGATGTTATGATATTGAACCTG
TGGCTGGTGAGGATAATCAATATATTGCATATGTAGCTTATCCTCTTGATTTATTTGAAG
AAGGATCAGTAACAAATTTATTTACCTCTATTGTAGGTAATGTATTTGGATTTAAGGCAT
TAAGAGCTTTACGTCTAGAAGATCTACGTATCCCTCCTGCATATGTCAAAACTTTTCAGG
GTCCTCCGCATGGTATTCAAGTTGAAAGAGACAAACTTAATAAATATGGACGACCATTAC
TAGGATGTACAATTAAGCCTAAATTAGGTTTATCAGCTAAGAATTATGGGAGAGCTGTAT
ATGAATGTCTTCGTGGTGGACTTGATTTTACAAAAGATGATGAAAATGTGAACTCCCAGC
CTTTTATGCGCTGGAGAGATCGCTTCTTATTTGTAGCAGAAGCTATTTATAAATCTCAAG
CAGAAACTGGAGAAATAAAAGGACACTATTTAAATGCTACTGCAGGAACTTGCGAGGAAA
TGCTTAAGAGAGCAGAATGTGCAAAAGAGCTAGGTGTGCCTATTATTATGCATGATTATT
TGACAGGAGGATTTACTGCTAATACTACTTTAGCTCATTATTGTCGAGATAATGGTTTAC
TGCTTCATATCCACCGTGCTATGCATGCTGTAATTGATCGTCAAAAAAATCATGGTATGC
ATTTTCGTGTTTTAGCTAAAGCACTTCGTCTTTCTGGTGGAGATCACGTACATTCTGGTA
CTGTAGTTGGTAAATTAGAAGGAGAACGTGAAGTTACTTTAGGTTTTGTAGATTTACTAC
GTGATGATTATATTGAGAAAGATAGAAGTCGTGGTGTTTATTTCACTCAGGATTGGGTCT
CTTTGCCAGGGGTGTTACCTGTAGCTTCAGGCGGAATTCATGTTTGGCATATGCCTGCAT
TAACCGAAATTTTTGGTGATGATTCTGTATTACAATTTGGAGGAGGCACTTTAGGT----
------------------------------------------------------------
------------------------------------------------------------
--------------------------------
>KJ395935_Nitella_megaspora
GTACTGGATTTAAAGCAGGAGTAAAAGATTATAGATTAACTTATTACACTCCTGAATATA
AAACTAAAGATACTGATATTTTAGCTGCATTTCGTGTAACTCCACAACCTGGAGTTCCAC
CTGAAGAGGCGGGTGCTGCGGTAGCTGCAGAGTCTTCTACTGGTACATGGACTACTGTTT
GGACTGACGGATTAACTAGTTTAGACAGATACAAAGGTCGATGTTATGATATTGAACCTG
TTGCTGGTGAGGATAATCAATATATTGCATATGTAGCTTATCCTCTTGATTTATTCGAAG
AAGGATCAGTAACCAATTTATTTACCTCAATTGTAGGTAATGTATTTGGATTTAAAGCAT
TAAGAGCTTTACGTTTGGAAGATTTACGTATCCCTCCTGCATATGTAAAAACATTTCAGG
GTCCTCCGCATGGTATTCAAGTTGAAAGAGACAAACTTAATAAGTATGGACGACCATTAC
TAGGATGTACAATTAAGCCTAAATTAGGTTTGTCAGCTAAAAATTATGGTAGAGCTGTAT
ATGAATGTCTTCGTGGTGGACTTGATTTTACAAAAGATGATGAAAATGTAAACTCCCAAC
CTTTTATGCGTTGGAGAGACCGCTTCTTGTTTGTAGCAGAAGCTATTTATAAATCTCAAG
CAGAGACGGGAGAAATAAAAGGCCATTATCTAAACGCTACTGCAGGAACTTGTGATGAAA
TGCTTAAGAGAGCAGAATGCGCAAAAGAGTTAGGTGTACCTATTATTATGCATGATTATT
TGACAGGAGGATTTACTGCTAATACTACTCTAGCTCATTATTGTCGAGATAATGGTTTAC
TTCTTCATATTCACCGCGCTATGCATGCTGTAATTGATCGTCAAAAAAATCATGGTATGC
ATTTTCGTGTTTTGGCTAAAGCACTTCGTCTTTCTGGTGGAGATCACGTACATTCTGGTA
CTGTAGTTGGCAAATTAGAAGGAGAACGTGAAGTTACTTTAGGTTTTGTAGATTTACTAC
GTGATGATTATATTGAGAAAGATAGAAGTCGCGGTGTTTATTTTACTCAGGATTGGGTCT
CTTTACCAGGGGTATTACCTGTAGCTTCAGGCGGAATTCATGTTTGGCACATGCCTGCAT
TAACTGAAATTTTTGGTGATGATTCTGTATTACAATTTGGAGGAGGTACTTTAGGACATC
CTTGGGGAAATGCTCCAGGAGCTGTGGCTAACCGAGTAGCTTTAGAAGCTTGTGTACAAG
CTCGTAATGAAGGAAGAGATTTAGCTCGTGAAGGCAATGAAGTTATTAAAGAAGCTACTA
AATGGAGTCCTGAATTAGCTGCTGCTTGTGAA
>AF097745_Nitella_translucens
GCACTGGATTTAAAGCAGGGGTCAAAGATTATAGATTAACTTATTACACTCCTGAGTATA
AAACTAAAGATACTGATATTTTAGCTGCATTTCGTGTAACTCCACAACCTGGGGTTCCAC
CTGAAGAGGCAGGTGCTGCGGTAGCTGCAGAATCTTCTACTGGTACATGGACCACTGTTT
GGACTGACGGGTTAACTAGTTTGGACCGATACAAAGGTCGATGTTATGATATTGAACCTG
TTGCTGGTGAGGATAATCAATATATTGCATATGTAGCTTACCCTCTTGATTTATTTGAAG
AAGGATCAGTAACAAATTTATTTACATCTATTGTAGGTAATGTATTTGGATTTAAAGCAT
TAAGAGCTTTACGTTTGGAAGATCTCCGTATCCCTCCTGCATATACAAAAACTTTTCAAG
GTCCGCCGCATGGTATTCAAGTTGAAAGAGATAAACTTAATAAGTATGGACGACCATTAT
TAGGATGTACAATTAAGCCTAAATTAGGTTTATCAGCTAAAAATTATGGTAGAGCTGTAT
ATGAGTGTCTTCGTGGTGGACTTGATTTTACAAAAGATGATGAGAATGTTAACTCCCAGC
CTTTTATGCGTTGGAGAGATCGCTTCTTATTTGTAGCAGAAGCAATTTATAAATCTCAAG
CAGAAACTGGAGAAATAAAAGGCCATTATCTAAATGCTACTGCAGGAACTTGTGAAGAAA
TGCTTAAGAGAGCAGAATGTGCAAAAGAATTAGGTGTACCTATTATTATGCATGATTATC
TAACAGGGGGATTTACTGCTAATACTACTCTAGCTCATTATTGTCGAGATAATGGTCTAC
TTCTTCATATCCACCGTGCTATGCATGCTGTAATTGATCGTCAAAAAAATCATGGTATGC
ATTTTCGTGTTTTAGCTAAAGCTCTTCGTCTTTCTGGTGGCGATCATGTGCATTCTGGTA
CTGTGGTTGGTAAATTAGAAGGAGAACGTGAAGTTACTTTAGGTTTTGTAGATTTATTAC
GTGATGATTATATTGAGAAAGACAGAAGTCGCGGTGTTTATTTTACTCAAGATTGGGTGT
CTTTACCAGGGGTATTACCTGTAGCTTCAGGTGGAATTCATGTTTGGCACATGCCTGCAT
TAACTGAAATTTTTGGTGATGATTCTGTATTGCAATTTGGAGGAGGGACTTTAGGTCACC
CTTGGGGAAATGCTCCAGGAGCTGTGGCTAACCGAGTAGCTTTGGAAGCTTGCGTGCAAG
CTCGTAATGAAGGAAGAGATTTAGCTCGTGAAGGTAATGAAATTATTAAAGAAGCTACTA
AATGGAGTCCTGAATTAGCTGCTGCTTGTGAA
>AB076070_Nitella_axillaris
--ACTGGATTTAAAGCAGGGGTAAAAGATTATAGATTAACTTATTACACTCCTGAGTATA
AAACTAAAGATACTGATATTTTAGCTGCATTTCGTGTAACTCCACAACCTGGAGTTCCAC
CTGAAGAGGCGGGTGCTGCGGTAGCTGCAGAGTCTTCTACTGGTACATGGACCACTGTTT
GGACTGACGGATTAACTAGTTTAGACCGATACAAAGGTCGATGTTATGATATTGAACCTG
TTGCTGGTGAGGATAATCAATATATTGCATATGTAGCTTATCCCCTTGATTTATTTGAAG
AAGGATCAGTAACAAATTTATTTACCTCTATTGTAGGTAATGTATTTGGATTTAAAGCAT
TAAGAGCTTTACGTCTCGAAGATCTACGTATCCCTCCTGCATATATCAAAACTTTTCAGG
GTCCGCCGCATGGTATTCAAGTTGAAAGAGACAAACTTAATAAGTATGGACGACCATTAT
TAGGATGTACAATTAAGCCTAAATTAGGTTTATCAGCTAAAAATTATGGTAGAGCTGTAT
ATGAATGTCTTCGTGGTGGACTTGATTTTACAAAAGATGATGAAAATGTCAACTCTCAGC
CTTTTATGCGTTGGAGAGATCGCTTCTTATTTGTAGCAGAAGCTATTTATAAATCTCAAG
CAGAAACTGGAGAAATAAAAGGGCACTATCTAAATGCTACTGCAGGAACTTGCGACGAAA
TGCTTAAGAGAGCAGAATGTGCAAAAGAGCTAGGTGTGCCTATTATTATGCATGATTATT
TGACAGGAGGATTTACTGCTAATACCACTTTAGCTCATTATTGTCGAGATAATGGTTTAC
TGCTTCATATCCACCGTGCTATGCATGCTGTAATTGATCGTCAAAAAAACCATGGTATGC
ACTTTCGCGTTTTAGCTAAAGCACTTCGTCTTTCTGGTGGAGATCACGTACATTCTGGTA
CTGTAGTTGGTAAATTAGAAGGAGAACGTGAAGTTACTTTAGGTTTTGTAGATTTACTAC
GTGATGATTATATTGAAAAAGATAGAAGTCGTGGTGTTTATTTCACTCAGGATTGGGTCT
CTTTACCAGGGGTATTACCTGTAGCTTCAGGCGGAATTCATGTTTGGCATATGCCTGCAT
TAACCGAAATTTTTGGTGATGATTCTGTATTACAATTTGGAGGAGGCACTTTAGGT----
------------------------------------------------------------
------------------------------------------------------------
--------------------------------
>AY804256_Nitella_inversa
GTACTGGATTTAAAGCAGGGGTAAAAGATTATAGATTAACTTATTACACTCCTGAGTATA
AAACTAAAGATACTGATATTTTAGCTGCATTTCGTGTAACTCCACAACCAGGAGTTCCAG
CGGAAGAGGCGGGTGCTGCGGTAGCTGCAGAGTCTTCTACTGGTACATGGACTACTGTTT
GGACTGACGGTTTAACTAGTTTAGACCGATACAAAGGTCGATGTTATGATATTGAACCTG
TTGCTGGTGAGGATAATCAATATATTGCGTATGTAGCTTATCCTCTTGATTTATTTGAAG
AAGGATCAGTAACAAATTTATTTACCTCTATTGTAGGTAATGTATTTGGATTTAAAGCAT
TAAGAGCTTTGCGTCTCGAAGATTTACGTATCCCTCCTGCATATGTAAAGACTTTTCAGG
GTCCTCCGCATGGTATTCAAGTTGAAAGAGACAAACTTAATAAGTATGGACGACCATTAT
TAGGATGTACAATTAAGCCTAAATTAGGTTTATCAGCTAAGAATTATGGTAGAGCTGTAT
ATGAATGTCTTCGTGGTGGACTTGATTTTACAAAAGATGATGAAAATGTGAACTCCCAGC
CTTTTATGCGATGGAGAGATCGCTTCTTATTTGTAGCAGAAGCCATTTATAAATCTCAAG
CAGAAACTGGAGAAATAAAAGGGCATTATCTAAATGCTACTGCAGGAAATTGTGATGAAA
TGATTAAGAGAGCAGAATGTGCAAAAGAACTAGGTGTACCTATTATTATGCATGATTATT
TGACAGGAGGATTTACTGCTAATACTACTTTAGCTCATTATTGTCGAGATAATGGTTTAC
TTCTTCATATCCACCGTGCTATGCATGCTGTAATTGATCGTCAAAAAAATCATGGTATGC
ATTTTCGTGTTTTAGCTAAAGCACTTCGTCTTTCTGGTGGAGATCACGTACATTCTGGTA
CTGTAGTTGGTAAATTAGAAGGAGAACGTGAAGTTACTTTAGGTTTTGTAGATTTACTAC
GTGATGATTATATTGAGAAAGATAGAAGTCGTGGTGTTTATTTCACTCAGGATTGGGTCT
CTCTACCAGGGGTATTACCTGTAGCTTCAGGGGGAATTCATGTTTGGCACATGCCTGCAT
TAACTGAAATTTTTGGTGATGATTCTGTATTACAATTTGGAGGAGGAACCTTAGGTCATC
CTTGGGGAAATGCTCCAGGAGCAAT-----------------------------------
------------------------------------------------------------
--------------------------------
>KJ395937_Nitella_pulchella
GTACTGGATTTAAAGCAGGAGTAAAAGATTATAGATTAACTTATTATACTCCTGAGTATA
AAACTAAAGATACTGATATTTTAGCTGCATTTCGTGTAACTCCACAACCTGGAGTTCCAC
CTGAAGAGGCAGGTGCTGCAGTAGCTGCAGAGTCTTCTACTGGTACATGGACCACTGTTT
GGACTGACGGATTAACTAGTTTGGACCGATACAAAGGTCGATGTTATGATATTGAGCCTG
TTGCTGGCGAAGATAATCAATATATTGCATATGTAGCTTATCCTCTTGATTTATTTGAAG
AAGGATCAGTAACAAATTTATTTACATCTATTGTAGGTAATGTATTTGGATTTAAAGCAT
TAAGAGCTTTACGTCTAGAAGATTTACGCATTCCTCCTGCATATACCAAAACTTTTCAGG
GTCCTCCGCATGGTATTCAAGTTGAACGAGATAAACTTAATAAATATGGACGACCATTGT
TAGGATGTACAATTAAGCCTAAATTAGGTTTATCAGCTAAGAATTATGGTAGAGCTGTAT
ATGAATGTCTTCGTGGTGGACTTGATTTTACAAAAGATGATGAAAATGTAAACTCTCAGC
CTTTCATGCGTTGGAGAGATCGATTCTTATTTGTAGCAGAAGCAATTTATAAATCTCAAG
CAGAAACTGGAGAAATAAAAGGGCACTATCTAAATGCTACTGCAGGAACTTGTGAAGAAA
TGCTTAAGAGAGCAGAATGTGCAAAAGAATTAGGTGTACCTATTATTATGCATGATTATT
TAACAGGAGGATTTACTGCTAATACAACTCTAGCTCATTATTGTCGAGATAATGGCTTAC
TTCTTCACATCCACCGTGCTATGCATGCTGTAATTGATCGTCAAAAAAACCATGGTATGC
ATTTTCGTGTTTTAGCTAAAGCTCTTCGTCTTTCTGGTGGTGATCATGTTCATTCTGGTA
CTGTAGTTGGTAAATTAGAAGGAGAACGTGAAGTTACTTTAGGTTTTGTAGATTTATTAC
GTGATGATTATATTGAAAAAGATAGAAGTCGCGGTGTTTATTTTACTCAAGATTGGGTAT
CTTTACCAGGGGTATTACCTGTAGCTTCAGGTGGAATTCATGTTTGGCACATGCCTGCAT
TAACTGAAATTTTTGGTGATGATTCTGTATTGCAATTTGGAGGAGGTACTCTAGGTCATC
CTTGGGGGAATGCTCCAGGAGCTGTTGCTAACCGAGTAGCTTTAGAAGCTTGTGTGCAAG
CTCGTAATGAGGGAAGGGATTTAGCTCGTGAAGGTAATGAAATTATTAAAGAAGCTACTA
AGTGGAGTCCTGAATTAGCTGCTGCTTGCGAA
>DQ076302_Nitella_axilliformis
GTACTGGATTTAAAGCAGGGGTAAAAGATTATAGATTAACTTATTACACTCCTGAGTATA
AAACTAAAGATACTGATATTTTAGCTGCATTTCGTGTAACTCCACAACCTGGAGTTCCAC
CTGAAGAGGCGGGTGCTGCGGTAGCTGCAGAGTCTTCTACTGGTACATGGACCACTGTTT
GGACTGACGGATTAACTAGTTTAGACCGATACAAAGGTCGATGTTATGATATTGAACCTG
TTGCTGGTGAGGATAATCAATATATTGCATATGTAGCTTATCCCCTTGATTTATTTGAAG
AAGGATCAGTAACAAATTTATTTACCTCTATTGTAGGTAATGTATTTGGATTTAAAGCAT
TAAGAGCTTTACGTCTCGAAGATCTACGTATCCCTCCTGCATATATCAAAACTTTTCAGG
GTCCGCCGCATGGTATTCAAGTTGAAAGAGACAAACTTAATAAGTATGGACGACCATTAC
TAGGATGTACAATTAAGCCTAAATTAGGTTTATCAGCTAAAAATTATGGTAGAGCTGTAT
ATGAATGTCTTCGTGGTGGACTTGATTTTACAAAAGATGATGAGAATGTCAACTCCCAGC
CTTTTATGCGTTGGAGAGATCGCTTCTTATTTGTAGCAGAAGCTATTTATAAATCTCAAG
CAGAAACTGGAGAAATAAAAGGGCACTATCTAAATGCTACTGCAGGAACTTGCGACGAAA
TGCTTAAGAGAGCAGAATGCGCAAAAGAGTTAGGTGTGCCTATTATTATGCATGATTATT
TGACAGGAGGATTTACTGCTAATACCACTTTAGCTCATTATTGTCGAGATAATGGTTTAC
TGCTTCATATCCACCGTGCTATGCATGCTGTAATTGATCGTCAAAAAAACCATGGTATGC
ACTTTCGCGTTTTAGCTAAAGCACTTCGTCTTTCTGGTGGAGATCACGTACATTCTGGTA
CTGTAGTTGGTAAATTAGAAGGAGAACGTGAAGTTACTTTAGGTTTTGTAGATTTACTAC
GTGATGATTATATTGAAAAAGATAGAAGTCGTGGTGTTTATTTTACTCAGGATTGGGTCT
CTTTACCAGGGGTATTACCTGTAGCTTCAGGCGGAATTCATGTTTGGCATATGCCTGCAT
TAACCGAGATTTTTGGTGATGATTCTGTATTACAATTTGGAGGAGGCACTTTAGGT----
------------------------------------------------------------
------------------------------------------------------------
--------------------------------
>AB191739_Nitella_axilliformis
--ACTGGATTTAAAGCAGGGGTAAAAGATTATAGATTAACTTATTACACTCCTGAGTATA
AAACTAAAGATACTGATATTTTAGCTGCATTTCGTGTAACTCCACAACCTGGAGTTCCAC
CTGAAGAGGCGGGTGCTGCGGTAGCTGCAGAGTCTTCTACTGGTACATGGACCACTGTTT
GGACTGACGGATTAACTAGTTTAGACCGATACAAAGGTCGATGTTATGATATTGAACCTG
TTGCTGGTGAGGACAATCAATATATTGCATATGTAGCTTATCCCCTTGATTTATTTGAAG
AAGGATCAGTGACAAATTTATTTACCTCTATTGTAGGTAATGTATTTGGATTTAAAGCAT
TAAGAGCTTTACGTCTCGAAGATCTACGTATCCCTCCTGCATATATCAAAACTTTTCAGG
GTCCGCCGCATGGTATTCAAGTTGAAAGAGACAAACTTAATAAGTATGGACGACCATTAC
TAGGATGTACAATTAAGCCTAAATTAGGTTTATCAGCTAAAAATTATGGTAGAGCTGTAT
ATGAATGTCTTCGTGGTGGACTTGATTTTACAAAAGATGATGAAAATGTCAACTCCCAGC
CTTTTATGCGTTGGAGAGATCGCTTCTTATTTGTAGCAGAAGCTATTTATAAATCTCAAG
CAGAAACTGGAGAAATAAAAGGGCACTATCTAAATGCTACTGCAGGAAATTGCGACGAAA
TGCTTAAGAGAGCAGAATGTGCAAAAGAGCTAGGTGTGCCTATTATTATGCATGATTATT
TGACAGGAGGATTTACTGCTAATACCACTTTAGCTCATTATTGTCGAGATAATGGTTTAC
TGCTTCATATTCACCGTGCTATGCATGCTGTAATTGATCGTCAAAAAAACCATGGTATGC
ACTTTCGCGTTTTAGCTAAAGCACTTCGTCTTTCTGGTGGAGATCACGTACATTCTGGTA
CTGTAGTTGGTAAATTAGAAGGAGAACGTGAAGTTACTTTAGGTTTTGTAGATTTACTAC
GTGATGATTATATTGAAAAAGATAGAAGTCGTGGTGTTTATTTCACTCAGGATTGGGTCT
CTTTACCAGGGGTATTACCTGTAGCTTCAGGCGGAATTCATGTTTGGCATATGCCTGCAT
TAACCGAAATTTTTGGTGATGATTCTGTACTACAATTTGGAGGAGGCACTTTAGGT----
------------------------------------------------------------
------------------------------------------------------------
--------------------------------
>AB110877_Nitella_axilliformis
--ACTGGATTTAAAGCAGGGGTAAAAGATTATAGATTAACTTATTACACTCCTGAGTATA
AAACTAAAGATACTGATATTTTAGCTGCATTTCGTGTAACTCCACAACCTGGAGTTCCAC
CTGAAGAGGCGGGTGCTGCGGTAGCTGCAGAGTCTTCTACTGGTACATGGACCACTGTTT
GGACTGACGGATTAACTAGTTTAGACCGATACAAAGGTCGATGTTATGATATTGAACCTG
TTGCTGGTGAGGATAATCAATATATTGCATATGTAGCTTATCCCCTTGATTTATTTGAAG
AAGGATCAGTAACAAATTTATTTACCTCTATTGTAGGTAATGTATTTGGATTTAAAGCAT
TAAGAGCTTTACGTCTCGAAGATCTACGTATCCCTCCTGCATATATCAAAACTTTTCAGG
GTCCGCCGCATGGTATTCAAGTTGAAAGAGACAAACTTAATAAGTATGGACGACCATTAC
TAGGATGTACAATTAAGCCTAAATTAGGTTTATCAGCTAAAAATTATGGTAGAGCTGTAT
ATGAATGTCTTCGTGGTGGACTTGATTTTACAAAAGATGATGAGAATGTCAACTCCCAGC
CTTTTATGCGTTGGAGAGATCGCTTCTTATTTGTAGCAGAAGCTATTTATAAATCTCAAG
CAGAAACTGGAGAAATAAAAGGGCACTATCTAAATGCTACTGCAGGAACTTGCGACGAAA
TGCTTAAGAGAGCAGAATGCGCAAAAGAGTTAGGTGTGCCTATTATTATGCATGATTATT
TGACAGGAGGATTTACTGCTAATACCACTTTAGCTCATTATTGTCGAGATAATGGTTTAC
TGCTTCATATCCACCGTGCTATGCATGCTGTAATTGATCGTCAAAAAAACCATGGTATGC
ACTTTCGCGTTTTAGCTAAAGCACTTCGTCTTTCTGGTGGAGATCACGTACATTCTGGTA
CTGTAGTTGGTAAATTAGAAGGAGAACGTGAAGTTACTTTAGGTTTTGTAGATTTACTAC
GTGATGATTATATTGAAAAAGATAGAAGTCGTGGTGTTTATTTTACTCAGGATTGGGTCT
CTTTACCAGGGGTATTACCTGTAGCTTCAGGCGGAATTCATGTTTGGCATATGCCTGCAT
TAACCGAGATTTTTGGTGATGATTCTGTATTACAATTTGGAGGAGGCACTTTAGGT----
------------------------------------------------------------
------------------------------------------------------------
--------------------------------
>AB169971_Nitella_gracillima
--ACTGGATTTAAAGCAGGGGTAAAAGATTATAGATTAACTTATTACACTCCTGAGTATA
AAACTAAAGATACTGATATTTTAGCTGCATTTCGTATGACTCCACAACCTGGAGTTCCAC
CTGAAGAGGCGGGTGCTGCGGTAGCTGCAGAGTCTTCTACTGGTACATGGACTACTGTGT
GGACTGACGGGTTAACTAGTTTAGACCGATACAAAGGTCGATGTTATGATATTGAACCTG
TTGCTGGTGAAGATAATCAGTATATTGCATATGTAGCTTATCCTCTTGATTTATTTGAAG
AGGGATCAGTAACAAATTTATTTACCTCTATTGTAGGTAATGTATTTGGATTTAAAGCAT
TAAGAGCTTTACGTCTGGAAGATTTACGTATTCCTCCTGCATATACAAAAACTTTTCAAG
GTCCTCCACATGGTATTCAAGTTGAAAGAGACAAACTTAATAAGTATGGACGACCATTAC
TAGGATGTACAATTAAGCCTAAATTAGGTTTATCAGCTAAGAATTATGGTAGAGCTGTAT
ATGAATGTCTTCGTGGTGGACTTGATTTTACAAAAGATGATGAAAATGTGAACTCCCAGC
CTTTTATGCGTTGGAGAGATCGTTTCTTATTTGTAGCAGAAGCCATTTACAAATCTCAAG
CAGAAACTGGAGAAATAAAAGGACATTATCTAAATGCTACTGCAGGAACTTGTGAGGAAA
TGCTTAAGAGAGCAGAATGTGCAAAAGAGCTCGGTATGCCTATTATTATGCATGATTATT
TGACAGGAGGATTTACTGCTAATACTACTTTAGCTCATTATTGTCGAGATAATGGTTTAC
TTCTTCATATTCACCGTGCTATGCATGCTGTAATTGATCGTCAAAAAAATCATGGTATGC
ATTTTCGTGTTTTAGCTAAAGCACTTCGTCTTTCTGGTGGAGATCACGTACATTCTGGTA
CTGTAGTTGGTAAATTAGAAGGAGAACGTGAAGTTACTTTAGGTTTTGTAGATTTACTAC
GTGATGATTATATTGAGAAAGATAGAAGTCGTGGTGTTTATTTTACTCAGGATTGGGTCT
CTTTACCAGGAGTATTACCTGTAGCTTCAGGCGGAATTCATGTTTGGCACATGCCTGCAT
TAACTGAAATTTTTGGTGATGATTCTGTATTACAATTTGGAGGAGGTACTTTAGGT----
------------------------------------------------------------
------------------------------------------------------------
--------------------------------
>AB110874_Nitella_gracillima
--ACTGGATTTAAAGCAGGGGTAAAAGATTATAGATTAACTTATTACACTCCTGAGTATA
AAACTAAAGATACTGATATTTTAGCTGCATTTCGTATGACTCCACAACCTGGAGTTCCAC
CTGAAGAGGCGGGTGCTGCGGTAGCTGCAGAGTCTTCTACTGGTACATGGACTACTGTGT
GGACTGACGGGTTAACTAGTTTAGACCGATACAAAGGTCGATGTTATGATATTGAACCTG
TTGCTGGTGAAGATAATCAGTATATTGCATATGTAGCTTATCCTCTTGATTTATTTGAAG
AGGGATCAGTAACAAATTTATTTACCTCTATTGTAGGTAATGTATTTGGATTTAAAGCAT
TAAGAGCTTTACGTCTGGAAGATTTACGTATTCCTCCTGCATATACAAAAACTTTTCAAG
GTCCTCCGCATGGTATTCAAGTTGAAAGAGACAAACTTAATAAGTATGGACGACCATTAC
TAGGATGTACAATTAAGCCTAAATTAGGTTTATCAGCTAAGAATTATGGTAGAGCTGTAT
ATGAATGTCTTCGTGGTGGACTTGATTTTACAAAAGATGATGAAAATGTGAACTCCCAGC
CTTTTATGCGTTGGAGAGATCGTTTCTTATTTGTAGCAGAAGCCATTTACAAATCTCAAG
CAGAAACTGGAGAAATAAAAGGACATTATCTAAATGCTACTGCAGGAACTTGTGAGGAAA
TGCTTAAGAGAGCAGAATGTGCAAAAGAGCTCGGTATGCCTATTATTATGCATGATTATT
TGACAGGAGGATTTACTGCTAATACTACTTTAGCTCATTATTGTCGAGATAATGGTTTAC
TTCTTCATATTCACCGTGCTATGCATGCTGTAATTGATCGTCAAAAAAATCATGGTATGC
ATTTTCGTGTTTTAGCTAAAGCACTTCGTCTTTCTGGTGGAGATCACGTACATTCTGGTA
CTGTAGTTGGTAAATTAGAAGGAGAACGTGAAGTTACTTTAGGTTTTGTAGATTTACTAC
GTGATGATTATATTGAGAAAGATAGAAGTCGTGGTGTTTATTTTACTCAGGATTGGGTCT
CTTTACCAGGAGTATTACCTGTAGCTTCAGGCGGAATTCATGTTTGGCACATGCCTGCAT
TAACTGAAATTTTTGGTGATGATTCTGTATTACAATTTGGAGGAGGTACTTTAGGT----
------------------------------------------------------------
------------------------------------------------------------
--------------------------------
>AB076058_Nitella_furcata
--ACTGGATTTAAAGCAGGGGTAAAAGATTATAGATTAACTTATTACACTCCTGAGTATA
AAACTAAAGATACTGATATTTTAGCTGCATTTCGTGTAACTCCACAACCAGGAGTTCCAG
CGGAAGAGGCGGGTGCTGCGGTAGCTGCAGAGTCTTCTACTGGTACATGGACTACTGTTT
GGACTGACGGTTTAACTAGTTTAGACCGATACAAAGGTCGATGTTATGATATTGAACCTG
TTGCTGGTGAGGATAATCAATATATTGCGTATGTAGCTTATCCTCTTGATTTATTTGAAG
AAGGATCAGTAACAAATTTATTTACCTCTATTGTAGGTAATGTATTTGGATTTAAAGCAT
TAAGAGCTTTGCGTCTCGAAGATTTACGTATCCCTCCTGCATATGTAAAGACTTTTCAGG
GTCCTCCGCATGGTATTCAAGTTGAAAGAGACAAACTTAATAAGTATGGACGACCATTAT
TAGGATGTACAATTAAGCCTAAATTAGGTTTATCAGCTAAGAATTATGGTAGAGCTGTAT
ATGAATGTCTTCGTGGTGGACTTGATTTTACAAAAGATGATGAAAATGTGAACTCCCAGC
CTTTTATGCGTTGGAGAGATCGCTTCTTGTTTGTAGCAGAAGCCATTTATAAATCTCAAG
CAGAAACTGGAGAAATAAAAGGGCATTATCTAAATGCTACTGCAGGAAATTGTGATGAAA
TGATTAAGAGAGCAGAATGTGCAAAAGAACTAGGTGTACCTATTATTATGCATGATTATT
TGACAGGAGGATTTACTGCTAATACTACTTTAGCTCATTATTGTCGAGATAATGGTTTAC
TTCTTCATATCCACCGTGCTATGCATGCTGTAATTGATCGTCAAAAAAATCATGGTATGC
ATTTTCGTGTTTTAGCTAAAGCACTTCGTCTTTCTGGTGGAGATCACGTACATTCTGGTA
CTGTAGTTGGTAAATTAGAAGGAGAACGTGAAGTTACTTTAGGTTTTGTAGATTTACTAC
GTGATGATTATATTGAGAAAGATAGAAGTCGTGGTGTTTATTTCACTCAGGATTGGGTCT
CTCTACCAGGGGTATTACCTGTAGCTTCAGGGGGAATTCATGTTTGGCACATGCCTGCAT
TAACTGAAATTTTTGGTGATGATTCTGTATTACAATTTGGAGGAGGCACCTTAGGT----
------------------------------------------------------------
------------------------------------------------------------
--------------------------------
>AB169967_Nitella_japonica
--ACTGGATTTAAAGCAGGGGTAAAAGATTATAGATTAACTTATTACACTCCTGAGTATA
AAACTAAAGATACTGATATTTTAGCTGCATTTCGTGTAACTCCACAACCAGGAGTTCCAG
CGGAAGAGGCGGGTGCTGCGGTAGCTGCAGAGTCTTCTACTGGTACATGGACTACTGTTT
GGACTGACGGTTTAACTAGTTTAGACCGATACAAAGGTCGATGTTATGATATTGAACCTG
TTGCTGGTGAGGATAATCAATATATTGCGTATGTAGCTTATCCTCTTGATTTATTTGAAG
AAGGATCAGTAACAAATTTATTTACCTCTATTGTAGGTAATGTATTTGGATTTAAAGCAT
TAAGAGCTTTGCGTCTCGAAGATTTACGTATCCCTCCTGCATATGTAAAGACTTTTCAGG
GTCCTCCGCATGGTATTCAAGTTGAAAGAGACAAACTTAATAAGTATGGACGACCATTAT
TAGGATGTACAATTAAGCCTAAATTGGGTTTATCAGCTAAGAATTATGGTAGAGCTGTAT
ATGAATGTCTTCGTGGTGGACTTGATTTTACAAAAGATGATGAAAATGTGAACTCCCAGC
CTTTTATGCGTTGGAGAGATCGCTTCTTATTTGTAGCAGAAGCCATTTATAAATCTCAAG
CAGAAACTGGAGAAATAAAAGGGCATTATCTAAATGCTACTGCAGGAAATTGTGATGAAA
TGATTAAGAGAGCAGAATGTGCAAAAGAACTAGGTGTACCTATTATTATGCATGATTATT
TGACAGGAGGATTTACTGCTAATACTACTTTAGCTCATTATTGTCGAGATAATGGTTTAC
TTCTTCATATCCACCGTGCTATGCATGCTGTAATTGATCGTCAAAAAAATCATGGTATGC
ATTTTCGTGTTTTAGCTAAAGCACTTCGTCTTTCTGGTGGGGATCACGTACATTCTGGTA
CTGTAGTTGGTAAATTAGAAGGAGAACGTGAAGTTACTTTAGGTTTTGTAGATTTACTAC
GTGATGATTATATTGAGAAAGATAGAAGTCGTGGTGTTTATTTCACTCAGGATTGGGTCT
CTCTACCAGGGGTATTACCTGTAGCTTCAGGGGGAATTCATGTTTGGCACATGCCTGCAT
TAACTGAAATTTTTGGTGATGATTCTGTATTACAATTTGGAGGAGGAACCTTAGGT----
------------------------------------------------------------
------------------------------------------------------------
--------------------------------
>AB169969_Nitella_japonica
--ACTGGATTTAAAGCAGGGGTAAAAGATTATAGATTAACTTATTACACTCCTGAGTATA
AAACTAAAGATACTGATATTTTAGCTGCATTTCGTGTAACTCCACAACCAGGAGTTCCAG
CGGAAGAGGCGGGTGCTGCGGTAGCTGCAGAGTCTTCTACTGGTACATGGACTACTGTTT
GGACTGACGGTTTAACTAGTTTAGACCGATACAAAGGTCGATGTTATGATATTGAACCTG
TTGCTGGTGAGGATAATCAATATATTGCGTATGTAGCTTATCCTCTTGATTTATTTGAAG
AAGGATCAGTAACAAATTTATTTACCTCTATTGTAGGTAATGTATTTGGATTTAAAGCAT
TAAGAGCTTTGCGTCTCGAAGATTTACGTATCCCTCCTGCATATGTAAAGACTTTTCAGG
GTCCTCCGCATGGTATTCAAGTTGAAAGAGACAAACTTAATAAGTATGGACGACCATTAT
TAGGATGTACAATTAAGCCTAAATTGGGTTTATCAGCTAAGAATTATGGTAGAGCTGTAT
ATGAATGTCTTCGTGGTGGACTTGATTTTACAAAAGATGATGAAAATGTTAACTCCCAGC
CTTTTATGCGTTGGAGAGATCGCTTCTTATTTGTAGCAGAAGCCATTTATAAATCTCAAG
CAGAAACTGGAGAAATAAAAGGGCATTATCTAAATGCTACTGCAGGAAATTGTGATGAAA
TGATTAAGAGAGCAGAATGTGCAAAAGAACTAGGTGTACCTATTATTATGCATGATTATT
TGACAGGAGGATTTACTGCTAATACTACTTTAGCTCATTATTGTCGAGATAATGGTTTAC
TTCTTCATATCCACCGTGCTATGCATGCTGTAATTGATCGTCAAAAAAATCATGGTATGC
ATTTTCGTGTTTTAGCTAAAGCACTTCGTCTTTCTGGTGGGGATCACGTACATTCTGGTA
CTGTAGTTGGTAAATTAGAAGGAGAACGTGAAGTTACTTTAGGTTTTGTAGATTTACTAC
GTGATGATTATATTGAGAAAGATAGAAGTCGTGGTGTTTATTTCACTCAGGATTGGGTCT
CTCTACCAGGGGTATTACCTGTAGCTTCAGGGGGAATTCATGTTTGGCACATGCCTGCAT
TAACTGAAATTTTTGGTGATGATTCTGTATTACAATTTGGAGGAGGAACCTTAGGT----
------------------------------------------------------------
------------------------------------------------------------
--------------------------------
>AB110868_Nitella_tumulosa
--ACTGGATTTAAAGCAGGGGTAAAAGATTATAGATTAACTTATTACACTCCTGAGTATA
AAACTAAAGATACTGATATTTTAGCTGCATTTCGTGTAACTCCACAACCAGGAGTTCCAG
CGGAAGAGGCGGGTGCTGCGGTAGCTGCAGAGTCTTCTACTGGTACATGGACTACTGTTT
GGACTGATGGTTTAACTAGTTTAGACCGATACAAAGGTCGATGTTATGATATTGAACCTG
TTGCTGGTGAGGATAATCAATATATTGCGTATGTAGCTTATCCTCTTGATTTATTTGAAG
AAGGATCAGTAACAAATTTATTTACCTCTATTGTAGGTAATGTATTTGGATTTAAAGCAT
TAAGAGCTTTGCGTCTCGAAGATTTACGTATCCCTCCTGCATATGTAAAGACTTTTCAGG
GTCCTCCGCATGGTATTCAAGTTGAAAGAGACAAACTTAATAAGTATGGACGACCATTGT
TAGGATGCACAATTAAGCCTAAATTAGGTTTATCAGCTAAGAATTATGGTAGAGCTGTAT
ATGAATGTCTTCGTGGTGGACTTGATTTTACAAAAGATGATGAAAATGTGAACTCCCAGC
CTTTTATGCGTTGGAGAGATCGCTTCTTATTTGTAGCAGAAGCCATTTATAAATCTCAAG
CAGAAACTGGAGAAATAAAAGGGCATTATCTAAATGCTACTGCAGGAAATTGTGATGAAA
TGATTAAGAGAGCAGAATGTGCAAAAGAACTAGGTGTACCTATTATTATGCATGATTATT
TGACAGGAGGATTTACTGCTAATACTACTTTAGCTCATTATTGTCGAGATAATGGTTTAC
TTCTTCATATCCACCGTGCTATGCATGCTGTAATTGATCGTCAAAAAAATCATGGTATGC
ATTTTCGTGTTTTAGCTAAAGCACTTCGTCTTTCTGGTGGCGATCACGTACATTCTGGTA
CTGTAGTTGGTAAATTAGAAGGAGAACGTGAAGTTACTTTAGGTTTTGTAGATTTACTAC
GTGATGATTATATTGAGAAAGATAGAAGTCGTGGTGTTTATTTCACTCAGGATTGGGTCT
CTCTACCAGGGGTATTACCTGTAGCTTCAGGGGGAATTCATGTTTGGCACATGCCTGCAT
TAACTGAAATTTTTGGTGATGATTCTGTATTACAATTTGGAGGAGGGACTTTAGGT----
------------------------------------------------------------
------------------------------------------------------------
--------------------------------
>AB110869_Nitella_tumulosa
--ACTGGATTTAAAGCAGGGGTAAAAGATTATAGATTAACTTATTACACTCCTGAGTATA
AAACTAAAGATACTGATATTTTAGCTGCATTTCGTGTAACTCCACAACCAGGAGTTCCAG
CGGAAGAGGCGGGTGCTGCGGTAGCTGCAGAGTCTTCTACTGGTACATGGACTACTGTTT
GGACTGATGGTTTAACTAGTTTAGACCGATACAAAGGTCGATGTTATGATATTGAACCTG
TTGCTGGTGAGGATAATCAATATATTGCGTATGTAGCTTATCCTCTTGATTTATTTGAAG
AAGGATCAGTAACAAATTTATTTACCTCTATTGTAGGTAATGTATTTGGATTTAAAGCAT
TAAGAGCTTTGCGTCTCGAAGATTTACGTATCCCTCCTGCATATGTAAAGACTTTTCAGG
GTCCTCCGCATGGTATTCAAGTTGAAAGAGACAAACTTAATAAGTATGGACGACCATTGT
TAGGATGCACAATTAAGCCTAAATTAGGTTTATCAGCTAAGAATTATGGTAGAGCTGTAT
ATGAATGTCTTCGTGGTGGACTTGATTTTACAAAAGATGATGAAAATGTGAACTCCCAGC
CTTTTATGCGTTGGAGAGATCGCTTCTTATTTGTAGCAGAAGCCATTTATAAATCTCAAG
CAGAAACTGGAGAAATAAAAGGGCATTATCTAAATGCTACTGCAGGAAATTGTGATGAAA
TGATTAAGAGAGCAGAATGTGCAAAAGAACTAGGTGTACCTATTATTATGCATGATTATT
TGACAGGAGGATTTACTGCTAATACTACTTTAGCTCATTATTGTCGAGATAATGGTTTAC
TTCTTCATATCCACCGTGCTATGCATGCTGTAATTGATCGTCAAAAAAATCATGGTATGC
ATTTTCGTGTTTTAGCTAAAGCACTTCGTCTTTCTGGTGGCGATCACGTACATTCTGGTA
CTGTAGTTGGTAAATTAGAAGGAGAACGTGAAGTTACTTTAGGTTTTGTAGATTTACTAC
GTGATGATTATATTGAGAAAGATAGAAGTCGTGGTGTTTATTTCACTCAGGATTGGGTCT
CTCTACCAGGGGTATTACCTGTAGCTTCAGGGGGAATTCATGTTTGGCACATGCCTGCAT
TAACTGAAATTTTTGGTGATGATTCTGTATTACAATTTGGAGGA----------------
------------------------------------------------------------
------------------------------------------------------------
--------------------------------
>AB110870_Nitella_gracilens
--ACTGGATTTAAAGCAGGGGTAAAAGATTATAGATTAACTTATTATACTCCTGAGTATA
AAACTAAAGACACTGATATTTTAGCTGCATTTCGTGTAACTCCACAACCTGGTGTTCCAC
CTGAAGAGGCGGGTGCTGCGGTAGCTGCAGAGTCTTCTACTGGTACATGGACCACTGTTT
GGACTGACGGGTTAACTAGTTTAGACCGATACAAAGGCAGATGTTATGATATTGAACCTG
TTGCTGGTGAGGATAATCAATATATTGCATATGTAGCTTATCCTCTTGATTTATTTGAAG
AAGGATCAGTAACAAATTTATTTACGTCTATTGTAGGTAATGTATTTGGATTTAAGGCAT
TAAGAGCTTTACGTCTGGAAGATTTACGTATCCCTCCTGCATATACAAAAACTTTTCAGG
GTCCTCCGCATGGTATTCAAGTTGAAAGAGATAAACTTAATAAGTATGGACGACCATTAC
TAGGATGTACAATTAAGCCTAAATTAGGTTTATCAGCTAAAAATTATGGTAGAGCTGTAT
ATGAATGTCTTCGTGGTGGACTGGATTTTACAAAAGATGATGAAAATGTAAACTCCCAGC
CTTTTATGCGTTGGAGAGATCGTTTCCTATTTGTAGCAGAAGCTATTTATAAATCTCAAG
CAGAAACTGGAGAGATAAAAGGACATTATCTAAATGCTACTGCAGGAACTTGTGAGGAAA
TGCTTAAAAGAGCAGAATGCGCAAAAGAATTAGGTGTGCCTATTATTATGCATGATTATT
TGACAGGAGGATTTACTGCTAATACTACTTTAGCTCATTATTGTCGAGATAATGGTTTAC
TTCTTCATATTCACCGTGCTATGCATGCTGTAATTGATCGTCAAAAAAATCATGGTATGC
ATTTTCGTGTTTTAGCTAAAGCACTTCGTCTTTCTGGTGGAGATCACGTACATTCTGGTA
CTGTAGTTGGCAAATTAGAAGGAGAACGTGAAGTTACTTTAGGTTTTGTAGATTTACTAC
GTGATGATTATATTGAAAAAGATAGAAGTCGCGGTGTTTATTTTACTCAGGACTGGGTTT
CTTTACCAGGTGTATTACCTGTAGCTTCAGGCGGAATTCATGTTTGGCACATGCCTGCAT
TAACCGAAATCTTTGGTGATGACTCTGTATTACAATTTGGCGGAGGTACTTTAGGT----
------------------------------------------------------------
------------------------------------------------------------
--------------------------------
>AB076061_Nitella_gracilens_
--ACTGGATTTAAAGCAGGGGTAAAAGATTATAGATTAACTTATTATACTCCTGAGTATA
AAACTAAAGATACTGATATTTTAGCTGCATTTCGTGTAACTCCACAACCTGGTGTTCCAC
CTGAAGAGGCGGGTGCTGCGGTAGCTGCAGAGTCTTCTACTGGTACATGGACCACTGTTT
GGACTGACGGGTTAACTAGTTTAGACCGATACAAAGGCAGATGTTATGATATTGAACCTG
TTGCTGGTGAGGATAATCAATATATTGCATATGTAGCTTATCCTCTTGATTTATTTGAAG
AAGGATCAGTAACAAATTTATTTACGTCTATTGTAGGTAATGTATTTGGATTTAAGGCAT
TAAGAGCTTTACGTCTGGAAGATTTACGTATCCCTCCTGCATATACAAAAACTTTTCAGG
GTCCTCCGCATGGTATTCAAGTTGAAAGAGATAAACTTAATAAGTATGGACGACCATTAC
TAGGATGTACAATTAAGCCTAAATTAGGTTTATCAGCTAAAAATTATGGTAGAGCTGTAT
ATGAATGTCTTCGTGGTGGACTGGATTTTACAAAAGATGATGAAAATGTAAACTCCCAGC
CTTTTATGCGTTGGAGAGATCGTTTCCTATTTGTAGCAGAAGCTATTTATAAATCTCAAG
CAGAAACTGGAGAGATAAAAGGACATTATCTAAATGCTACTGCAGGAACTTGTGAGGAAA
TGCTTAAAAGAGCAGAATGCGCAAAAGAATTAGGTGTGCCTATTATTATGCATGATTATT
TGACAGGAGGATTTACTGCTAATACTACTTTAGCTCATTATTGTCGAGATAATGGTTTAC
TTCTTCATATTCACCGTGCTATGCATGCTGTAATTGATCGTCAAAAAAATCATGGTATGC
ATTTTCGTGTTTTAGCTAAAGCACTTCGTCTTTCTGGTGGAGATCACGTACATTCTGGTA
CTGTAGTTGGCAAATTAGAAGGAGAACGTGAAGTTACTTTAGGTTTTGTAGATTTACTAC
GTGATGATTATATTGAAAAAGATAGAAGTCGCGGTGTTTATTTTACTCAGGACTGGGTTT
CTTTACCAGGTGTATTACCTGTAGCTTCAGGCGGAATTCATGTTTGGCACATGCCTGCAT
TAACCGAAATCTTTGGTGATGACTCTGTATTACAATTTGGCGGAGGTACTTTAGGT----
------------------------------------------------------------
------------------------------------------------------------
--------------------------------
>AB169970_Nitella_megaspora
--ACTGGATTTAAAGCAGGAGTAAAAGATTATAGATTAACTTATTACACTCCTGAATATA
AAACTAAAGATACTGATATTTTAGCTGCATTTCGTGTAACTCCACAACCTGGAGTTCCAC
CTGAAGAGGCGGGTGCTGCGGTAGCTGCAGAGTCTTCTACTGGTACATGGACTACTGTTT
GGACTGACGGATTAACTAGTTTAGACAGATACAAAGGTCGATGTTATGATATTGAACCTG
TTGCTGGTGAGGATAATCAATATATTGCATATGTAGCTTATCCTCTTGATTTATTCGAAG
AAGGATCAGTAACCAATTTATTTACCTCAATTGTAGGTAATGTATTTGGATTTAAAGCAT
TAAGAGCTTTACGTTTGGAAGATTTACGTATCCCTCCTGCATATGTAAAAACATTTCAGG
GTCCTCCGCATGGTATTCAAGTTGAAAGAGACAAACTTAATAAGTATGGACGACCATTAC
TAGGATGTACAATTAAGCCTAAATTAGGTTTGTCAGCTAAAAATTATGGTAGAGCTGTAT
ATGAATGTCTTCGTGGTGGACTTGATTTTACAAAAGATGATGAAAATGTAAACTCCCAAC
CTTTTATGCGTTGGAGAGACCGCTTCTTGTTTGTAGCAGAAGCTATTTATAAATCTCAAG
CAGAGACGGGAGAAATAAAAGGCCATTATCTAAACGCTACTGCAGGAACTTGTGATGAAA
TGCTTAAGAGAGCAGAATGCGCAAAAGAGTTAGGTGTACCTATTATTATGCATGATTATT
TGACAGGAGGATTTACTGCTAATACTACTCTAGCTCATTATTGTCGAGATAATGGTTTAC
TTCTTCATATTCACCGCGCTATGCATGCTGTAATTGATCGTCAAAAAAATCATGGTATGC
ATTTTCGTGTTTTGGCTAAAGCACTTCGTCTTTCTGGTGGAGATCACGTACATTCTGGTA
CTGTAGTTGGCAAATTAGAAGGAGAACGTGAAGTTACTTTAGGTTTTGTAGATTTACTAC
GTGATGATTATATTGAGAAAGATAGAAGTCGCGGTGTTTATTTTACTCAGGATTGGGTCT
CTTTACCAGGGGTATTACCTGTAGCTTCAGGCGGAATTCATGTTTGGCACATGCCTGCAT
TAACTGAAATTTTTGGTGATGATTCTGTATTACAATTTGGAGGAGGTACTTTAGGA----
------------------------------------------------------------
------------------------------------------------------------
--------------------------------
>AB076065_Nitella_pseudoflabellata_
--ACTGGATTTAAAGCAGGAGTAAAAGATTATAGATTAACTTATTACACTCCTGAATATA
AAACTAAAGATACTGATATTTTAGCTGCATTTCGTGTAACTCCACAACCTGGAGTTCCAC
CTGAAGAGGCGGGTGCTGCGGTAGCTGCAGAGTCTTCTACTGGTACATGGACTACTGTTT
GGACTGACGGATTAACTAGTTTAGACAGATACAAAGGTCGATGTTATGATATTGAACCTG
TTGCTGGTGAGGATAATCAATATATTGCATATGTAGCTTATCCTCTTGATTTATTCGAAG
AAGGATCAGTAACCAATTTATTTACCTCAATTGTAGGTAATGTATTTGGATTTAAAGCAT
TAAGAGCTTTACGTTTGGAAGATTTACGTATCCCTCCTGCATATGTAAAAACATTTCAGG
GTCCTCCGCATGGTATTCAAGTTGAAAGAGACAAACTTAATAAGTATGGACGACCATTAC
TAGGATGTACAATTAAGCCTAAATTAGGTTTGTCAGCTAAAAATTATGGTAGAGCTGTAT
ATGAATGTCTTCGTGGTGGACTTGATTTTACAAAAGATGATGAAAATGTAAACTCCCAAC
CTTTTATGCGTTGGAGAGACCGCTTCTTGTTTGTAGCAGAAGCTATTTATAAATCTCAAG
CAGAGACGGGAGAAATAAAAGGCCATTATCTAAACGCTACTGCAGGAAATTGTGATGAAA
TGCTTAAGAGAGCAGAATGCGCAAAAGAGTTAGGTGTACCTATTATTATGCATGATTATT
TGACAGGAGGATTTACTGCTAATACTACTCTAGCTCATTATTGTCGAGATAATGGTTTAC
TTCTTCATATTCACCGCGCTATGCATGCTGTAATTGATCGTCAAAAAAATCATGGTATGC
ATTTTCGTGTTTTGGCTAAAGCACTTCGTCTTTCTGGTGGAGATCACGTACATTCTGGTA
CTGTAGTTGGCAAATTAGAAGGAGAACGTGAAGTTACTTTAGGTTTTGTAGATTTACTAC
GTGATGATTATATTGAGAAAGATAGAAGTCGCGGTGTTTATTTTACTCAGGATTGGGTCT
CTTTACCAGGGGTATTACCTGTAGCTTCAGGCGGAATTCATGTTTGGCACATGCCTGCAT
TAACCGAAATTTTTGGTGATGATTCTGTATTACAATTTGGAGGAGGTACTTTAGGA----
------------------------------------------------------------
------------------------------------------------------------
--------------------------------
>AB076067_Nitella_hyalina_
--ACTGGATTTAAAGCAGGAGTAAAAGATTATAGATTAACTTATTACACTCCTGAGTATA
AAACTAAAGATACTGATATTTTAGCTGCATTTCGTGTAACTCCACAACCTGGGGTTCCAC
CTGAAGAGGCGGGTGCAGCGGTAGCTGCAGAGTCTTCTACTGGCACATGGACCACTGTTT
GGACTGACGGATTAACTAGTTTAGACAGATACAAAGGTCGATGTTATGATATTGAGCCTG
TTGCTGGTGAGGATAATCAATATATCGCATATGTAGCTTATCCTCTTGATTTATTTGAAG
AAGGATCAGTAACCAATTTATTTACCTCAATTGTAGGTAATGTATTTGGATTTAAAGCAT
TAAGAGCTTTACGTCTGGAAGATTTACGTATTCCTCCTGCATATGTAAAAACTTTTCAGG
GTCCTCCGCATGGTATTCAAGTTGAAAGAGACAAACTTAATAAGTATGGACGACCATTAC
TAGGATGTACAATTAAGCCTAAATTAGGTTTGTCAGCTAAGAATTATGGTAGAGCTGTAT
ATGAATGTCTTCGTGGTGGACTTGATTTTACAAAAGATGATGAAAATGTAAACTCTCAGC
CTTTTATGCGTTGGAGAGATCGCTTCTTATTTGTAGCAGAAGCTATTTATAAATCTCAAG
CAGAGACGGGAGAAATAAAAGGACATTATCTAAACGCTACTGCAGGAAATTGTGATGAAA
TGCTTAAGAGAGCAGAATGTGCAAAAGAGTTAGGTGTGCCTATTATTATGCATGATTATT
TGACAGGAGGATTTACTGCTAATACTACTTTAGCTCATTATTGTCGAGATAATGGTTTAC
TTCTTCATATTCACCGTGCTATGCATGCTGTAATTGATCGTCAAAAAAATCATGGTATGC
ATTTTCGTGTTTTGGCTAAAGCACTTCGTCTTTCTGGTGGAGATCACGTACATTCCGGTA
CTGTAGTTGGCAAACTAGAAGGAGAACGTGAAGTTACTTTAGGTTTTGTAGATTTATTAC
GTGATGATTATATTGAGAAAGATAGAAGTCGCGGTGTTTATTTCACCCAGGATTGGGTCT
CTTTACCAGGGGTATTACCTGTAGCTTCAGGCGGAATTCATGTTTGGCACATGCCTGCAT
TAACTGAAATTTTTGGTGATGATTCTGTATTACAATTTGGAGGAGGTACATTAGGG----
------------------------------------------------------------
------------------------------------------------------------
--------------------------------
>AB191738_Nitella_morongii
--ACTGGATTTAAAGCAGGAGTAAAAGATTATAGATTAACTTATTACACTCCTGAGTATA
AAACTAAAGATACTGATATTTTAGCTGCATTTCGTGTAACTCCACAACCTGGAGTTCCAC
CTGAAGAGGCGGGTGCTGCGGTAGCTGCAGAGTCTTCTACTGGTACATGGACTACTGTTT
GGACTGACGGATTAACTAGTTTAGACAGATACAAAGGTCGATGTTATGATATTGAACCTG
TTGCTGGTGAGGATAATCAATATATTGCATATGTAGCTTATCCTCTTGATTTATTTGAAG
AAGGATCAGTAACTAATTTATTTACCTCAATTGTAGGTAATGTATTTGGATTTAAAGCAT
TAAGAGCTTTACGTTTGGAAGATTTACGTATCCCTCCTGCATATGTAAAAACTTTTCAGG
GTCCTCCGCATGGTATTCAAGTTGAAAGAGATAAACTGAATAAGTATGGACGACCATTAC
TAGGATGTACAATTAAGCCTAAATTAGGTTTGTCAGCTAAAAATTATGGTAGAGCTGTAT
ATGAATGTCTTCGTGGTGGACTTGATTTTACAAAAGATGATGAAAATGTAAACTCCCAGC
CTTTTATGCGTTGGAGAGACCGTTTCTTGTTTGTAGCAGAAGCTATTTATAAATCTCAAG
CAGAGACGGGAGAAATAAAAGGGCATTATCTAAACGCTACTGCAGGACATTGTGATGAAA
TGCTTAAGAGAGCAGAATGTGCAAAAGAGTTAGGTATGCCTATTATTATGCATGATTATT
TGACAGGAGGATTTACTGCTAATACTACTCTAGCTCATTATTGTCGAGATAATGGTTTAC
TTCTTCATATTCACCGTGCTATGCATGCTGTAATTGATCGTCAAAAAAATCATGGTATGC
ATTTTCGTGTTTTGGCTAAAGCACTTCGTCTTTCTGGTGGAGATCACGTACATTCTGGTA
CTGTAGTTGGCAAATTAGAAGGAGAACGTGAAGTTACTTTAGGTTTTGTAGATTTACTAC
GTGACGATTATATTGAGAAAGATAGAAGTCGCGGTGTTTATTTTACTCAGGATTGGGTCT
CTTTACCAGGGGTATTACCTGTAGCTTCAGGCGGAATTCATGTTTGGCACATGCCTGCAT
TAACTGAAATTTTTGGTGATGATTCTGTATTACAATTTGGAGGAGGTACTTTAGGA----
------------------------------------------------------------
------------------------------------------------------------
--------------------------------
>AB110872_Nitella_megaspora
--ACTGGATTTAAAGCAGGAGTAAAAGATTATAGATTAACTTATTACACTCCTGAATATA
AAACTAAAGATACTGATATTTTAGCTGCATTTCGTGTAACTCCACAACCTGGAGTTCCAC
CTGAAGAGGCGGGTGCTGCGGTAGCTGCAGAGTCTTCTACTGGTACATGGACTACTGTTT
GGACTGACGGATTAACTAGTTTAGACAGATACAAAGGTCGATGTTATGATATTGAACCTG
TTGCTGGTGAGGATAATCAATATATTGCATATGTAGCTTATCCTCTTGATTTATTCGAAG
AAGGATCAGTAACCAATTTATTTACCTCAATTGTAGGTAATGTATTTGGATTTAAAGCAT
TAAGAGCTTTACGTTTGGAAGATTTACGTATCCCTCCTGCATATGTAAAAACATTTCAGG
GTCCTCCGCATGGTATTCAAGTTGAAAGAGACAAACTTAATAAGTATGGACGACCATTAC
TAGGATGTACAATTAAGCCTAAATTAGGTTTGTCAGCTAAAAATTATGGTAGAGCTGTAT
ATGAATGTCTTCGTGGTGGACTTGATTTTACAAAAGATGATGAAAATGTAAACTCCCAAC
CTTTTATGCGTTGGAGAGACCGTTTCTTGTTTGTAGCAGAAGCTATTTATAAATCTCAAG
CAGAGACGGGAGAAATAAAAGGCCATTATCTAAACGCTACTGCAGGAACTTGTGATGAAA
TGCTTAAGAGAGCAGAATGCGCAAAAGAGTTAGGTGTACCTATTATTATGCATGATTATT
TGACAGGAGGATTTACTGCTAATACTACTCTAGCTCATTATTGTCGAGATAATGGTTTAC
TTCTTCATATTCACCGCGCTATGCATGCTGTAATTGATCGTCAAAAAAATCATGGTATGC
ATTTTCGTGTTTTGGCTAAAGCACTTCGTCTTTCTGGTGGAGATCACGTACATTCTGGTA
CTGTAGTTGGCAAATTAGAAGGAGAACGTGAAGTTACTTTAGGTTTTGTAGATTTACTAC
GTGATGATTATATTGAGAAAGATAGAAGTCGCGGTGTTTATTTTACTCAGGATTGGGTCT
CTTTACCAGGGGTATTACCTGTAGCTTCAGGCGGAATTCATGTTTGGCACATGCCTGCAT
TAACTGAAATTTTTGGTGATGATTCTGTATTACAATTTGGAGGAGGTACTTTAGGA----
------------------------------------------------------------
------------------------------------------------------------
--------------------------------
>AB076064_Nitella_pseudoflabellata
--ACTGGATTTAAAGCAGGAGTAAAAGATTATAGATTAACTTATTACACTCCTGAATATA
AAACTAAAGATACTGATATTTTAGCTGCATTTCGTGTAACTCCACAACCTGGAGTTCCAC
CTGAAGAGGCGGGTGCTGCGGTAGCTGCAGAGTCTTCTACTGGTACATGGACTACTGTTT
GGACTGACGGATTAACTAGTTTAGACAGATACAAAGGTCGATGTTATGATATTGAACCTG
TTGCTGGTGAGGATAATCAATATATTGCATATGTAGCTTATCCTCTTGATTTATTCGAAG
AAGGATCAGTAACCAATTTATTTACCTCAATTGTAGGTAATGTATTTGGATTTAAAGCAT
TAAGAGCTTTACGTTTGGAAGATTTACGTATCCCTCCTGCATATGTAAAAACATTTCAGG
GTCCTCCGCATGGTATTCAAGTTGAAAGAGACAAACTTAATAAGTATGGACGACCATTAC
TAGGATGTACAATTAAGCCTAAATTAGGTTTGTCAGCTAAAAATTATGGTAGAGCTGTAT
ATGAATGTCTTCGTGGTGGACTTGATTTTACAAAAGATGATGAAAATGTAAACTCCCAAC
CTTTTATGCGTTGGAGAGACCGCTTCTTGTTTGTAGCAGAAGCTATTTATAAATCTCAAG
CAGAGACGGGAGAAATAAAAGGCCATTATCTAAACGCTACTGCAGGAAATTGTGATGAAA
TGCTTAAGAGAGCAGAATGCGCAAAAGAGTTAGGTGTACCTATTATTATGCATGATTATT
TGACAGGAGGATTTACTGCTAATACTACTCTAGCTCATTATTGTCGGGATAATGGTTTAC
TTCTTCATATTCACCGCGCTATGCATGCTGTAATTGATCGTCAAAAAAATCATGGTATGC
ATTTTCGTGTTTTGGCTAAAGCACTTCGTCTTTCTGGTGGAGATCACGTACATTCTGGTA
CTGTAGTTGGCAAATTAGAAGGAGAACGTGAAGTTACTTTAGGTTTTGTAGATTTACTAC
GTGATGATTATATTGAGAAAGATAGAAGTCGCGGTGTTTATTTTACTCAGGATTGGGTCT
CTTTACCAGGGGTATTACCTGTAGCTTCAGGCGGAATTCATGTTTGGCACATGCCTGCAT
TAACCGAAATTTTTGGTGATGATTCTGTATTACAATTTGGAGGAGGTACTTTAGGA----
------------------------------------------------------------
------------------------------------------------------------
--------------------------------
>AB076068_N_spiciformis
--ACTGGATTTAAAGCAGGGGTCAAAGATTATAGATTAACTTATTACACTCCTGAGTATA
AAACTAAAGATACTGATATTTTAGCTGCATTTCGTGTAACTCCACAACCTGGGGTTCCAC
CTGAAGAGGCAGGCGCTGCGGTAGCTGCAGAATCTTCTACTGGTACATGGACTACTGTTT
GGACTGATGGGTTAACTAGTTTGGACCGATACAAAGGTCGATGTTATGATATTGAACCTG
TTGCTGGTGAGGATAATCAATATATTGCATATGTAGCTTACCCTCTTGATTTATTTGAAG
AAGGATCAGTAACAAATTTATTTACATCTATTGTAGGTAATGTATTTGGATTTAAAGCAT
TAAGAGCTTTACGTTTGGAAGATTTACGTATTCCTCCTGCATATACAAAAACTTTTCAAG
GTCCTCCGCATGGTATTCAAGTTGAAAGAGATAAACTTAATAAGTATGGACGACCATTAT
TAGGATGTACAATTAAGCCTAAATTAGGTTTATCAGCTAAAAATTATGGTAGAGCTGTAT
ATGAATGTCTTCGTGGTGGACTTGATTTTACAAAAGATGATGAAAATGTCAACTCCCAGC
CTTTTATGCGTTGGAGAGATCGCTTCTTATTTGTAGCAGAAGCAATTTATAAATCTCAAG
CAGAAACTGGAGAAATAAAAGGTCATTATCTAAATGCTACTGCAGGAACTTGTGAAGAAA
TGCTTAAGAGAGCAGAATGTGCAAAAGAATTAGGTGTACCTATTATTATGCATGATTATC
TGACAGGAGGATTTACTGCTAATACTACTCTAGCTCATTATTGTCGCGATAATGGTCTAC
TTCTTCATATCCACCGTGCTATGCATGCTGTAATTGATCGTCAAAAAAATCATGGTATGC
ATTTTCGTGTTTTAGCTAAAGCTCTTCGTCTTTCTGGTGGCGATCATGTACATTCTGGTA
CTGTAGTTGGTAAATTAGAAGGAGAACGTGAAGTTACTTTAGGTTTTGTAGATTTATTAC
GTGATGATTATATTGAGAAAGACAGAAGTCGTGGTGTTTATTTTACTCAAGATTGGGTGT
CTTTACCAGGGGTATTGCCTGTAGCTTCAGGCGGAATTCATGTTTGGCACATGCCTGCAT
TAACTGAAATTTTTGGTGATGATTCTGTATTACAATTTGGAGGAGGGACTTTAGGT----
------------------------------------------------------------
------------------------------------------------------------
--------------------------------
>AB076069_N_moriokae
--ACTGGATTTAAAGCAGGGGTCAAAGATTATAGATTAACTTATTACACTCCTGAGTATA
AAACTAAAGATACTGATATTTTAGCTGCATTTCGTGTAACTCCACAACCTGGGGTTCCAC
CTGAAGAGGCAGGCGCTGCGGTAGCTGCAGAATCTTCTACTGGTACATGGACTACTGTTT
GGACTGATGGGTTAACTAGTTTGGACCGATACAAAGGTCGATGTTATGATATTGAACCTG
TTGCTGGTGAGGATAATCAATATATTGCATATGTAGCTTACCCTCTTGATTTATTTGAAG
AAGGATCAGTAACAAATTTATTTACATCTATTGTAGGTAATGTATTTGGATTTAAAGCAT
TAAGAGCTTTACGTTTGGAAGATCTACGTATTCCTCCTGCATATACAAAAACTTTTCAAG
GTCCTCCGCATGGTATTCAAGTTGAAAGAGATAAACTTAATAAGTATGGACGACCATTAT
TAGGATGTACAATTAAGCCTAAATTAGGTTTATCAGCTAAAAATTATGGTAGAGCTGTAT
ATGAATGTCTTCGTGGTGGACTTGATTTTACAAAAGATGATGAAAATGTCAACTCCCAGC
CTTTTATGCGTTGGAGAGATCGCTTCTTATTTGTAGCAGAAGCAATTTATAAATCTCAAG
CAGAAACTGGAGAAATAAAAGGTCATTATCTAAATGCTACTGCAGGAACTTGTGAAGAAA
TGCTTAAGAGAGCAGAATGTGCAAAAGAATTAGGTGTACCTATTATTATGCATGATTATC
TGACAGGGGGATTTACTGCTAATACTACTCTAGCTCATTATTGTCGAGATAATGGTCTAC
TTCTTCATATCCACCGTGCTATGCATGCTGTAATTGATCGTCAAAAAAATCATGGTATGC
ATTTTCGTGTTTTAGCTAAAGCTCTTCGTCTTTCTGGTGGCGATCATGTACATTCTGGTA
CTGTAGTTGGTAAATTAGAAGGAGAACGTGAAGTTACTTTAGGTTTTGTAGATTTATTAC
GTGATGATTATATTGAGAAAGACAGAAGTCGTGGTGTTTATTTTACTCAAGATTGGGTCT
CTTTACCAGGGGTATTGCCTGTAGCTTCAGGCGGAATTCATGTTTGGCACATGCCTGCAT
TAACTGAAATTTTTGGTGATGATTCTGTATTACAATTTGGAGGAGGGACTTTAGGG----
------------------------------------------------------------
------------------------------------------------------------
--------------------------------
>AF097167_C_vulgaris
GTGCTGGATTTAAAGCAGGGGTAAAAGATTACAGATTAACTTACTATACTCCTGAGTATA
AAACTAAAGATACTGACATTTTAGCTGCATTTCGTGTAACTCCACAACCTGGCGTTCCAC
CTGAAGAAGCAGGTGCTGCAGTAGCTGCAGAATCTTCTACTGGTACATGGACTACTGTTT
GGACTGACGGATTAACTAGTTTAGACCGATACAAAGGAAGATGCTACGATATTGAACCTG
TTGCTGGTGAAGAGAATCAGTTTATTGCATATGTTGCTTATCCTCTTGATTTATTTGAAG
AAGGATCAGTAACAAATTTATTCACATCGATTGTAGGTAATGTATTTGGATTTAAAGCAT
TAAGGGCTTTACGTTTGGAAGATTTACGTATTCCTCCTGCTTATACAAAGACTTTTCAAG
GGCCACCTCATGGTATTCAAGTTGAAAGAGATAAACTAAATAAATATGGACGACCATTAT
TGGGATGTACTATTAAACCCAAATTAGGTTTATCTGCTAAAAATTATGGTAGAGCTGTAT
ATGAATGTCTTCGCGGTGGACTTGACTTTACAAAAGATGACGAAAACGTGAATTCTCAGC
CTTTTATGCGATGGAGAGATAGATTCTTATTTGTAGCAGAAGCAATTTATAAATCTCAAG
CAGAAACTGGAGAAATTAAAGGTCACTATTTAAATGCTACTGCAGGAACTTGTGAAGAAA
TGCTTAAGAGAGCACAATGTGCAAGAGAATTAGGTATGCCTATTGTTATGCATGATTATC
TTACAGGTGGATTTACAGCTAATACTACTCTAGCTCATTATTGTCGAGATAATGGTTTAT
TGCTTCATATCCACCGTGCTATGCACGCTGTACTTGACCGTCAAAAAAATCATGGTATGC
ATTTTCGTGTTTTAGCTAAAGCTCTTCGTCTTTCTGGTGGTGATCATGTGCATTCTGGTA
CTGTGGTAGGTAAATTGGAAGGCGAACGTGAAGTTACTTTAGGTTTTGTGGATTTACTTC
GTGATGATTATATTGAAAAAGATAGAAGTCGCGGTGTTTACTTTACCCAAGATTGGGTTT
CTTTACCAGGTGTATTACCTGTAGCTTCAGGTGGAATTCATGTTTGGCATATGCCTGCAT
TAACTGAAATTTTTGGTGACGATTCAGTATTGCAATTTGGAGGAGGCACTTTAGGTCATC
CTTGGGGAAATGCTCCAGGAGCTGTAGCTAACCGAGTAGCTTTGGAAGCTTGTGTACAAG
CACGCAATGAGGGAAGAGATTTAGCTCGTGAAGGTAATGAAATTATTCGAGAGGCTGCTA
AGTGGAGTCCTGAATTAGCTGCTGCTTGTGAA
>AF097166_C_vulgaris
GTGCTGGATTTAAAGCAGGGGTAAAAGATTACAGATTAACTTACTATACTCCTGAGTATA
AAACTAAAGATACTGACATTTTAGCTGCATTTCGTGTAACTCCACAACCTGGCGTTCCAC
CTGAAGAAGCAGGTGCTGCAGTAGCTGCAGAATCTTCTACTGGTACATGGACTACTGTTT
GGACTGACGGATTAACTAGTTTAGACCGATACAAAGGAAGATGCTACGATATTGAACCTG
TTGCTGGTGAAGAGAATCAGTTTATTGCATATGTTGCTTATCCTCTTGATTTATTTGAAG
AAGGATCAGTAACAAATTTATTCACATCGATTGTAGGTAATGTATTTGGATTTAAAGCAT
TAAGGGCTTTACGTTTGGAAGATTTACGTATTCCTCCTGCTTATACAAAGACTTTTCAAG
GGCCACCTCATGGTATTCAAGTTGAAAGAGATAAACTAAATAAATATGGACGACCATTAT
TGGGATGTACTATTAAACCCAAATTAGGTTTATCTGCTAAAAATTATGGTAGAGCTGTAT
ATGAATGTCTTCGCGGTGGACTTGACTTTACAAAAGATGACGAAAACGTGAATTCTCAGC
CTTTTATGCGATGGAGAGATAGATTCTTATTTGTAGCAGAAGCAATTTATAAATCTCAAG
CAGAAACTGGAGAAATTAAAGGTCACTATTTAAATGCTACTGCAGGAACTTGTGAAGAAA
TGCTTAAGAGAGCACAATGTGCAAGAGAATTAGGTATGCCTATTGTTATGCATGATTATC
TTACAGGTGGATTTACAGCTAATACTACTCTAGCTCATTATTGTCGAGATAATGGTTTAT
TGCTTCATATCCACCGTGCTATGCACGCTGTACTTGACCGTCAAAAAAATCATGGTATGC
ATTTTCGTGTTTTAGCTAAAGCTCTTCGTCTTTCTGGTGGTGATCATGTGCATTCTGGTA
CTGTGGTAGGTAAATTGGAAGGCGAACGTGAAGTTACTTTAGGTTTTGTGGATTTACTTC
GTGATGATTATATTGAAAAAGATAGAAGTCGCGGTGTTTACTTTACCCAAGATTGGGTTT
CTTTACCAGGTGTATTACCTGTAGCTTCAGGTGGAATTCATGTTTGGCATATGCCTGCAT
TAACTGAAATTTTTGGTGACGATTCAGTATTGCAATTTGGAGGAGGCACTTTAGGTCATC
CTTGGGGAAATGCTCCAGGAGCTGTAGCTAACCGAGTAGCTTTGGAAGCTTGTGTACAAG
CACGCAATGAGGGAAGAGATTTAGCTCGTGAAGGTAATGAAATTATTCGAGAGGCTGCTA
AGTGGAGTCCTGAATTAGCTGCTGCTTGTGAA
>DQ076300_C_vulgaris
GTGCTGGATTTAAAGCAGGGGTAAAAGATTACAGATTAACTTACTATACTCCTGAGTATA
AAACTAAAGATACTGACATTTTAGCTGCATTTCGTGTAACTCCACAACCTGGCGTTCCAC
CTGAAGAAGCAGGTGCTGCAGTAGCTGCAGAATCTTCTACTGGTACATGGACTACTGTTT
GGACTGACGGATTAACTAGTTTAGACCGATACAAAGGAAGATGCTACGATATTGAACCTG
TTGCTGGTGAAGAGAATCAGTTTATTGCATATGTTGCTTATCCTCTTGATTTATTTGAAG
AAGGATCAGTAACAAATTTATTCACATCGATTGTAGGTAATGTATTTGGATTTAAAGCAT
TAAGGGCTTTACGTTTGGAAGATTTACGTATTCCTCCTGCTTATACAAAGACTTTTCAAG
GGCCACCTCATGGTATTCAAGTTGAAAGAGATAAACTAAATAAATATGGACGACCATTAT
TGGGATGTACTATTAAACCCAAATTAGGTTTATCTGCTAAAAATTATGGTAGAGCTGTAT
ATGAATGTCTTCGCGGTGGACTTGACTTTACAAAAGATGACGAAAACGTGAATTCTCAGC
CTTTTATGCGATGGAGAGATAGATTCTTATTTGTAGCAGAAGCAATTTATAAATCTCAAG
CAGAAACTGGAGAAATTAAAGGTCACTATTTAAATGCTACTGCAGGAACTTGTGAAGAAA
TGCTTAAGAGAGCACAATGTGCAAGAGAATTAGGTATGCCTATTGTTATGCATGATTATC
TTACAGGTGGATTTACAGCTAATACTACTCTAGCTCATTATTGTCGAGATAATGGTTTAT
TGCTTCATATCCACCGTGCTATGCACGCTGTACTTGACCGTCAAAAAAATCATGGTATGC
ATTTTCGTGTTTTAGCTAAAGCTCTTCGTCTTTCTGGTGGTGATCATGTGCATTCTGGTA
CTGTGGTAGGTAAATTGGAAGGCGAACGTGAAGTTACTTTAGGTTTTGTGGATTTACTTC
GTGATGATTATATTGAAAAAGATAGAAGTCGCGGTGTTTACTTTACCCAAGATTGGGTTT
CTTTACCAGGTGTATTACCTGTAGCTTCAGGTGGAATTCATGTTTGGCATATGCCTGCAT
TAACTGAAATTTTTGGTGACGATTCAGTATTGCAATTTGGAGGAGGCACTTTAGGTCATC
CTTGGGGAAATGCTCCAGGAGCTGTAGCTAACCGAGTAGCTTTGGAAGCTTGTGTACAAG
CACGCAATGAGGGAAGAGATTTAGCTCGTGAAGGTAATG---------------------
--------------------------------
>DQ076298_C_vulgaris
GTGCTGGATTTAAAGCAGGGGTAAAAGATTACAGATTAACTTACTATACTCCTGAGTATA
AAACTAAAGATACTGACATTTTAGCTGCATTTCGTGTAACTCCACAACCTGGCGTTCCAC
CTGAAGAAGCAGGTGCTGCAGTAGCTGCAGAATCTTCTACTGGTACATGGACTACTGTTT
GGACTGACGGATTAACTAGTTTAGACCGATACAAAGGAAGATGCTACGATATTGAACCTG
TTGCTGGTGAAGAGAATCAGTTTATTGCATATGTTGCTTATCCTCTTGATTTATTTGAAG
AAGGATCAGTAACAAATTTATTCACATCGATTGTAGGTAATGTATTTGGATTTAAAGCAT
TAAGGGCTTTACGTTTGGAAGATTTACGTATTCCTCCTGCTTATACAAAGACTTTTCAAG
GGCCACCTCATGGTATTCAAGTTGAAAGAGATAAACTAAATAAATATGGACGACCATTAT
TGGGATGTACTATTAAACCCAAATTAGGTTTATCTGCTAAAAATTATGGTAGAGCTGTAT
ATGAATGTCTTCGCGGTGGACTTGACTTTACAAAAGATGACGAAAACGTGAATTCTCAGC
CTTTTATGCGATGGAGAGATAGATTCTTATTTGTAGCAGAAGCAATTTATAAATCTCAAG
CAGAAACTGGAGAAATTAAAGGTCACTATTTAAATGCTACTGCAGGAACTTGTGAAGAAA
TGCTTAAGAGAGCACAATGTGCAAGAGAATTAGGTATGCCTATTGTTATGCATGATTATC
TTACAGGTGGATTTACAGCTAATACTACTCTAGCTCATTATTGTCGAGATAATGGTTTAT
TGCTTCATATCCACCGTGCTATGCACGCTGTACTTGACCGTCAAAAAAATCATGGTATGC
ATTTTCGTGTTTTAGCTAAAGCTCTTCGTCTTTCTGGTGGTGATCATGTGCATTCTGGTA
CTGTGGTAGGTAAATTGGAAGGCGAACGTGAAGTTACTTTAGGTTTTGTGGATTTACTTC
GTGATGATTATATTGAAAAAGATAGAAGTCGCGGTGTTTACTTTACCCAAGATTGGGTTT
CTTTACCAGGTGTATTACCTGTAGCTTCAGGTGGAATTCATGTTTGGCATATGCCTGCAT
TAACTGAAATTTTTGGTGACGATTCAGTATTGCAATTTGGAGGAGGCACTTTAGGTCATC
CTTGGGGAAATGCTCCAGGAGCTGTAGCTAACCGAGTAGCTTTGGAAGCTTGTGTACAAG
CACGCAATGAGGGAAGAGATTTAGCTCGTGAAGGTAATG---------------------
--------------------------------
>AB440256_C_vulgaris
--GCTGGATTTAAAGCAGGGGTAAAAGATTACAGATTAACTTACTATACTCCTGAGTATA
AAACTAAAGATACTGACATTTTAGCTGCATTTCGTGTAACTCCACAACCTGGCGTTCCAC
CTGAAGAAGCAGGTGCTGCAGTAGCTGCAGAATCTTCTACTGGTACATGGACTACTGTTT
GGACTGACGGATTAACTAGTTTAGACCGATACAAAGGAAGATGCTACGATATTGAACCTG
TTGCTGGTGAAGAGAATCAGTTTATTGCATATGTTGCTTATCCTCTTGATTTATTTGAAG
AAGGATCAGTAACAAATTTATTCACATCGATTGTAGGTAATGTATTTGGATTTAAAGCAT
TAAGGGCTTTACGTTTGGAAGATTTACGTATTCCTCCTGCTTATACAAAGACTTTTCAAG
GGCCACCTCATGGTATTCAAGTTGAAAGAGATAAACTAAATAAATATGGACGACCATTAT
TGGGATGTACTATTAAACCCAAATTAGGTTTATCTGCTAAAAATTATGGTAGAGCTGTAT
ATGAATGTCTTCGCGGTGGACTTGACTTTACAAAAGATGACGAAAACGTGAATTCTCAGC
CTTTTATGCGATGGAGAGATAGATTCTTATTTGTAGCAGAAGCAATTTATAAATCTCAAG
CAGAAACTGGAGAAATTAAAGGTCACTATTTAAATGCTACTGCAGGAACTTGTGAAGAAA
TGCTTAAGAGAGCACAATGTGCAAGAGAATTAGGTATGCCTATTGTTATGCATGATTATC
TTACAGGTGGATTTACAGCTAATACTACTCTAGCTCATTATTGTCGAGATAATGGTTTAT
TGCTTCATATCCACCGTGCTATGCACGCTGTACTTGACCGTCAAAAAAATCATGGTATGC
ATTTTCGTGTTTTAGCTAAAGCTCTTCGTCTTTCTGGTGGTGATCATGTGCATTCTGGTA
CTGTGGTAGGTAAATTGGAAGGCGAACGTGAAGTTACTTTAGGTTTTGTGGATTTACTTC
GTGATGATTATATTGAAAAAGATAGAAGTCGCGGTGTTTACTTTACCCAAGATTGGGTTT
CTTTACCAGGTGTATTACCTGTAGCTTCAGGTGGAATTCATGTTTGGCATATGCCTGCAT
TAACTGAAATTTTTGGTGACGATTCAGTATTGCAATTTGGAGGAGGCACTTTAGGT----
------------------------------------------------------------
------------------------------------------------------------
--------------------------------
>KY449162_C_vulgaris
----------------------------TTACAGATTAACTTACTATACTCCTGAGTATA
AAACTAAAGATACTGACATTTTAGCTGCATTTCGTGTAACTCCACAACCTGGCGTTCCAC
CTGAAGAAGCAGGTGCTGCAGTAGCTGCAGAATCTTCTACTGGTACATGGACTACTGTTT
GGACTGACGGATTAACTAGTTTAGACCGATACAAAGGAAGATGCTACGATATTGAACCTG
TTGCTGGTGAAGAGAATCAGTTTATTGCATATGTTGCTTATCCTCTTGATTTATTTGAAG
AAGGATCAGTAACAAATTTATTCACATCGATTGTAGGTAATGTATTTGGATTTAAAGCAT
TAAGGGCTTTACGTTTGGAAGATTTACGTATTCCTCCTGCTTATACAAAGACTTTTCAAG
GGCCACCTCATGGTATTCAAGTTGAAAGAGATAAACTAAATAAATATGGACGACCATTAT
TGGGATGTACTATTAAACCCAAATTAGGTTTATCTGCTAAAAATTATGGTAGAGCTGTAT
ATGAATGTCTTCGCGGTGGACTTGACTTTACAAAAGATGACGAAAACGTGAATTCTCAGC
CTTTTATGCGATGGAGAGATAGATTCTTATTTGTAGCAGAAGCAATTTATAAATCTCAAG
CAGAAACTGGAGAAATTAAAGGTCACTATTTAAATGCTACTGCAGGAACTTGTGAAGAAA
TGCTTAAGAGAGCACAATGTGCAAGAGAATTAGGTATGCCTATTGTTATGCATGATTATC
TTACAGGTGGATTTACAGCTAATACTACTCTAGCTCATTATTGTCGAGATAATGGTTTAT
TGCTTCATATCCACCGTGCTATGCACGCTGTACTTGACCGTCAAAAAAATCATGGTATGC
ATTTTCGTGTTTT-----------------------------------------------
------------------------------------------------------------
------------------------------------------------------------
------------------------------------------------------------
------------------------------------------------------------
------------------------------------------------------------
------------------------------------------------------------
--------------------------------
>KY449161_C_vulgaris
------------------------------------------------------------
-----------------------------------GTAACTCCACAACCTGGCGTTCCAC
CTGAAGAAGCAGGTGCTGCAGTAGCTGCAGAATCTTCTACTGGTACATGGACTACTGTTT
GGACTGACGGATTAACTAGTTTAGACCGATACAAAGGAAGATGCTACGATATTGAACCTG
TTGCTGGTGAAGAGAATCAGTTTATTGCATATGTTGCTTATCCTCTTGATTTATTTGAAG
AAGGATCAGTAACAAATTTATTCACATCGATTGTAGGTAATGTATTTGGATTTAAAGCAT
TAAGGGCTTTACGTTTGGAAGATTTACGTATTCCTCCTGCTTATACAAAGACTTTTCAAG
GGCCACCTCATGGTATTCAAGTTGAAAGAGATAAACTAAATAAATATGGACGACCATTAT
TGGGATGTACTATTAAACCCAAATTAGGTTTATCTGCTAAAAATTATGGTAGAGCTGTAT
ATGAATGTCTTCGCGGTGGACTTGACTTTACAAAAGATGACGAAAACGTGAATTCTCAGC
CTTTTATGCGATGGAGAGATAGATTCTTATTTGTAGCAGAAGCAATTTATAAATCTCAAG
CAGAAACTGGAGAAATTAAAGGTCACTATTTAAATGCTACTGCAGGAACTTGTGAAGAAA
TGCTTAAGAGAGCACAATGTGCAAGAGAATTAGGTATGCCTATTGTTATGCATGATTATC
TTACAGGTGGATTTACAGCTAATACTACTCTAGCTCATTATTGTCGAGATAATGGTTTAT
TGCTTCATATCCACCGTGCTATGCACGCTGTACTTGACCGTCAAAAAAATCATGGTATGC
ATTTTCGTGTTTTAGCTAAAGCTCTTCGTCTTTCTGGTGGTGATCATGTGCATTCTGGTA
CTGTGGTAGGTAAATTGGAAGGCGAACGTGAAGTTACTTTAGGTTTTGTGGATTTACTTC
GTGATGATTATATTGAAAAAGATAGAAGTCGCGGTGTTTACTTTACCCAAGATTGGGTTT
CTTTACCAGGTGTATTACCTGTAGCTTCAGGTGGAATTCATGTTTGGCATATGCCTGCAT
TAACTGAAATTTTTGGTGACGATTCAGTATTGCAATTTGGAGGAGGCACTTTAGGTCATC
CTTGGGGAAATGCTCCAGGAGCTGTAGCTAACCGAGTAGCTTTGGAAGCTTGTGTACAAG
CACGCAATGAGGGAAGAGATTTAGCTCGTGAAGGTAATGAAATTATTCGAGAG-------
--------------------------------
>HF912651_C_vulgaris
------------------------------------------------------------
------------------------------------------------------------
---AAGAAGCAGGTGCTGCAGTAGCTGCAGAATCTTCTACTGGTACATGGACTACTGTTT
GGACTGACGGATTAACTAGTTTAGACCGATACAAAGGAAGATGCTACGATATTGAACCTG
TTGCTGGTGAAGAGAATCAGTTTATTGCATATGTTGCTTATCCTCTTGATTTATTTGAAG
AAGGATCAGTAACAAATTTATTCACATCGATTGTAGGTAATGTATTTGGATTTAAAGCAT
TAAGGGCTTTACGTTTGGAAGATTTACGTATTCCTCCTGCTTATACAAAGACTTTTCAAG
GGCCACCTCATGGTATTCAAGTTGAAAGAGATAAACTAAATAAATATGGACGACCATTAT
TGGGATGTACTATTAAACCCAAATTAGGTTTATCTGCTAAAAATTATGGTAGAGCTGTAT
ATGAATGTCTTCGCGGTGGACTTGACTTTACAAAAGATGACGAAAACGTGAATTCTCAGC
CTTTTATGCGATGGAGAGATAGATTCTTATTTGTAGCAGAAGCAATTTATAAATCTCAAG
CAGAAACTGGAGAAATTAAAGGTCACTATTTAAATGCTACTGCAGGAACTTGTGAAGAAA
TGCTTAAGAGAGCACAATGTGCAAGAGAATTAGGTATGCCTATTGTTATGCATGATTATC
TTACAGGTGGATTTACAGCTAATACTACTCTAGCTCATTATTGTCGAGATAATGGTTTAT
TGCTTCATATCCACCGTGCTATGCACGCTGTACTTGACCGTCAAAAAAATCATGGTATGC
ATTTTCGTGTTTTAGCTAAAGCTCTTCGTCTTTCTGGTGGTGATCATGTGCATTCTGGTA
CTGTGGTAGGTAAATTGGAAGGCGAACGTGAAGTTACTTTAGGTTTTGTGGATTTACTTC
GTGATGATTATATTGAAAAAGATAGAAGTCGCGGTGTTTACTTTACCCAAGATTGGGTTT
CTTTACCAGGTGTATTACCTGTAGCTTCAGGTGGAATTCATGTTTGGCATATGCCTGCAT
TAACTGAAATTTTTGGTGACGATTCAGTATTGCAATTTGGAGGAGGCACTTTAGGTCATC
CTTG--------------------------------------------------------
------------------------------------------------------------
--------------------------------
>MH424119_C_globata
------------------------------------TAACTTACTATACTCCTGAGTATA
AAACTAAAGATACTGACATTTTAGCTGCATTTCGTGTAACTCCACAACCTGGCGTTCCAC
CTGAAGAAGCAGGTGCTGCAGTAGCTGCAGAATCTTCTACTGGTACATGGACTACTGTTT
GGACTGACGGATTAACTAGTTTGGACCGATACAAAGGAAGATGCTACGATATTGAACCTG
TTGCTGGTGAAGAGAATCAGTTTATTGCATATGTTGCTTATCCTCTTGATTTATTTGAAG
AAGGATCAGTAACAAATTTATTCACATCGATTGTAGGTAATGTATTTGGATTTAAAGCAT
TAAGGGCTTTACGTTTGGAAGATTTACGTATTCCTCCTGCTTATACAAAGACTTTTCAAG
GGCCACCTCATGGTATTCAAGTTGAAAGAGATAAACTGAATAAATATGGACGACCATTAT
TGGGATGTACTATTAAACCCAAATTAGGTTTATCTGCTAAAAATTATGGTAGAGCTGTAT
ATGAATGTCTTCGCGGTGGACTTGACTTTACAAAAGATGATGAAAACGTCAACTCTCAGC
CTTTTATGCGATGGAGAGATAGATTCTTATTTGTAGCAGAAGCAATTTATAAATCTCAAG
CAGAAACTGGAGAAATTAAAGGTCACTATTTAAATGCTACTGCAGGAACTTGTGAAGAAA
TGCTTAAGAGAGCACAATGTGCAAGAGAATTAGGTATGCCTATTGTTATGCATGATTATC
TTACAGGTGGATTTACAGCTAATACTACTCTAGCTCATTATTGCCGAGATAATGGTTTAT
TACTTCATATCCACCGTGCTATGCACGCTGTACTTGACCGTCAAAAAAATCATGGTATGC
ATTTTCGTGTTTTAGCTAAAGCTCTTCGTCTTTCTGGTGGTGATCATGTGCATTCTGGTA
CTGTGGTAGGTAAATTGGAAGGCGAACGTGAAGTTACCTTAGGTTTTGTGGATTTACTTC
GTGATGATTATATTGAAAAAGATAGAAGTCGCGGTGTTTACTTTACCCAAGATTGGGTTT
CTTTACCAGGTGTATTACCTGTAGCTTCAGGTGGAATTCATGTTTGGCATATGCCTGCAT
TAACTGAAATTTTTGGTGACGATTCAGTATTGCAATTCGGAGGAGGCACTTTAGGTCATC
CTTGGGGAAAT-------------------------------------------------
------------------------------------------------------------
--------------------------------
>MN273738_C_globata
GTGCTGGATTTAAAGCAGGGGTAAAAGATTACAGATTAACTTACTATACTCCTGAGTATA
AAACTAAAGATACTGACATTTTAGCTGCATTTCGTGTAACTCCACAACCTGGCGTTCCAC
CTGAAGAAGCAGGTGCTGCAGTAGCTGCAGAATCTTCTACTGGTACATGGACTACTGCTT
GGACTGACGGATTAACTAGTTTGGACCGATACAAAGGAAGATGCTACGATATTGAACCTG
TTGCTGGTGAAGAGAATCAGTTTATTGCATATGTTGCTTATCCTCTTGATTTATTTGAAG
AAGGATCAGTAACAAATTTATTCACATCGATTGTAGGTAATGTATTTGGATTTAAAGCAT
TAAGGGCTTTACGTTTGGAAGATTTACGTATTCCTCCTGCTTATACAAAGACTTTTCAAG
GGCCACCTCATGGTATTCAAGTTGAAAGAGATAAACTGAATAAATATGGACGACCATTAT
TGGGATGTACTATTAAACCCAAATTAGGTTTATCTGCTAAAAATTATGGTAGAGCTGTAT
ATGAATGTCTTCGCGGTGGACTTGACTTTACAAAAGATGATGAAAACGTCAACTCTCAGC
CTTTTATGCGATGGAGAGATAGATTCTTATTTGTAGCAGAAGCAATTTATAAATCTCAAG
CAGAAACTGGAGAAATTAAAGGTCACTATTTAAATGCTACTGCAGGAACTTGTGAAGAAA
TGCTTAAGAGAGCACAATGCGCAAGAGAATTAGGTATGCCTATTGTTATGCATGATTATC
TTACAGGTGGATTTACAGCTAATACTACTCTAGCTCATTATTGCCGAGATAATGGTTTAT
TACTTCATATCCACCGTGCTATGCACGCTGTACTTGACCGTCAAAAAAATCATGGTATGC
ATTTTCGTGTTTTAGCTAAAGCTCTTCGTCTTTCTGGTGGTGATCATGTGCATTCTGGTA
CTGTGGTAGGTAAATTGGAAGGCGAACGTGAAGTTACCTTAGGTTTTGTGGATTTACCTC
GTGATGATTATATTGAAAAAGATAGAAGTCGCGGTGTTTACTTTACCCAAGATTGGGTTT
CTTTACCAGGTGTATTACCTGTAGCTTCAGGTGGAATTCATGTTTGGCATATGCCTGCAT
TAACTGAAATTTTTGGTGACGATTCAGTATTGCAATTCGGAGGAGGCACTTTAGGTCATC
CTTGGGGAAATGCTCCAGGAGCTGTAGCTAACCGAGTAGCTTTGGAAGCTTGTGTACAAG
CACGCAATGAGGGAAGAGATTTAGCTCGTGAAGGTAATGAAATTATTCGAGAGGCTACTA
AGTGGAGTCCTGAATTAGCTGCTGCTTGTGAA
>MN817125_C_globata
GTGCTGGATTTAAAGCAGGGGTAAAAGATTACAGATTAACTTACTATACTCCTGAGTATA
AAACTAAAGATACTGACATTTTAGCTGCATTTCGTGTAACTCCACAACCTGGCGTTCCAC
CTGAAGAAGCAGGTGCTGCAGTAGCTGCAGAATCTTCTACTGGTACATGGACTACTGTTT
GGACTGACGGATTAACTAGTTTGGACCGATACAAAGGAAGATGCTACGATATTGAACCTG
TTGCTGGTGAAGAGAATCAGTTTATTGCATATGTTGCTTATCCTCTTGATTTATTTGAAG
AAGGATCAGTAACAAATTTATTCACATCGATTGTAGGTAATGTATTTGGATTTAAAGCAT
TAAGGGCTTTACGTTTGGAAGATTTACGTATTCCTCCTGCTTATACAAAGACTTTTCAAG
GGCCACCTCATGGTATTCAAGTTGAAAGAGATAAACTGAATAAATATGGACGACCATTAT
TGGGATGTACTATTAAACCCAAATTAGGTTTATCTGCTAAAAATTATGGTAGAGCTGTAT
ATGAATGTCTTCGCGGTGGACTTGACTTTACAAAAGATGATGAAAACGTCAACTCTCAGC
CTTTTATGCGATGGAGAGATAGATTCTTATTTGTAGCAGAAGCAATTTATAAATCTCAAG
CAGAAACTGGAGAAATTAAAGGTCACTATTTAAATGCTACTGCAGGAACTTGTGAAGAAA
TGCTTAAGAGAGCACAATGTGCAAGAGAATTAGGTATGCCTATTGTTATGCATGATTATC
TTACAGGTGGATTTACAGCTAATACTACTCTAGCTCATTATTGCCGAGATAATGGTTTAT
TACTTCATATCCACCGTGCTATGCACGCTGTACTTGACCGTCAAAAAAATCATGGTATGC
ATTTTCGTGTTTTAGCTAAAGCTCTTCGTCTTTCTGGTGGTGATCATGTGCATTCTGGTA
CTGTGGTAGGTAAATTGGAAGGCGAACGTGAAGTTACCTTAGGTTTTGTGGATTTACTTC
GTGATGATTATATTGAAAAAGATAGAAGTCGCGGTGTTTACTTTACCCAAGATTGGGTTT
CTTTACCAGGTGTATTACCTGTAGCTTCAGGTGGAATTCATGTTTGGCATATGCCTGCAT
TAACTGAAATTTTTGGTGACGATTCAGTATTGCAATTCGGAGGAGGCACTTTAGGTCATC
CTTGGGGAAATGCTCCAGGAGCTGTAGCTAACCGAGTAGCTTTGGAAGCTTGTGTACAAG
CACGCAATGAGGGAAGAGATTTAGCTCGTGAAGGTAATGAAATTATTCGAGAGGCTACTA
AGTGGAGTCCTGAATTAGCTGCTGCTTGTGAA
>MN817124_C_globata
GTGCTGGATTTAAAGCAGGGGTAAAAGATTACAGATTAACTTACTATACTCCTGAGTATA
AAACTAAAGATACTGACATTTTAGCTGCATTTCGTGTAACTCCACAACCTGGCGTTCCAC
CTGAAGAAGCAGGTGCTGCAGTAGCTGCAGAATCTTCTACTGGTACATGGACTACTGTTT
GGACTGACGGATTAACTAGTTTGGACCGATACAAAGGAAGATGCTACGATATTGAACCTG
TTGCTGGTGAAGAGAATCAGTTTATTGCATATGTTGCTTATCCTCTTGATTTATTTGAAG
AAGGATCAGTAACAAATTTATTCACATCGATTGTAGGTAATGTATTTGGATTTAAAGCAT
TAAGGGCTTTACGTTTGGAAGATTTACGTATTCCTCCTGCTTATACAAAGACTTTTCAAG
GGCCACCTCATGGTATTCAAGTTGAAAGAGATAAACTGAATAAATATGGACGACCATTAT
TGGGATGTACTATTAAACCCAAATTAGGTTTATCTGCTAAAAATTATGGTAGAGCTGTAT
ATGAATGTCTTCGCGGTGGACTTGACTTTACAAAAGATGATGAAAACGTCAACTCTCAGC
CTTTTATGCGATGGAGAGATAGATTCTTATTTGTAGCAGAAGCAATTTATAAATCTCAAG
CAGAAACTGGAGAAATTAAAGGTCACTATTTAAATGCTACTGCAGGAACTTGTGAAGAAA
TGCTTAAGAGAGCACAATGTGCAAGAGAATTAGGTATGCCTATTGTTATGCATGATTATC
TTACAGGTGGATTTACAGCTAATACTACTCTAGCTCATTATTGCCGAGATAATGGTTTAT
TACTTCATATCCACCGTGCTATGCACGCTGTACTTGACCGTCAAAAAAATCATGGTATGC
ATTTTCGTGTTTTAGCTAAAGCTCTTCGTCTTTCTGGTGGTGATCATGTGCATTCTGGTA
CTGTGGTAGGTAAATTGGAAGGCGAACGTGAAGTTACCTTAGGTTTTGTGGATTTACTTC
GTGATGATTATATTGAAAAAGATAGAAGTCGCGGTGTTTACTTTACCCAAGATTGGGTTT
CTTTACCAGGTGTATTACCTGTAGCTTCAGGTGGAATTCATGTTTGGCATATGCCTGCAT
TAACTGAAATTTTTGGTGACGATTCAGTATTGCAATTCGGAGGAGGCACTTTAGGTCATC
CTTGGGGAAATGCTCCAGGAGCTGTAGCTAACCGAGTAGCTTTGGAAGCTTGTGTACAAG
CACGCAATGAGGGAAGAGATTTAGCTCGTGAAGGTAATGAAATTATTCGAGAGGCTACTA
AGTGGAGTCCTGAATTAGCTGCTGCTTGTGAA
>LM653114_C_globata
------------------------------------------------------------
------------------------------------------------------------
---AAGAAGCAGGTGCTGCAGTAGCTGCAGAATCTTCTACTGGTACATGGACTACTGTTT
GGACTGACGGATTAACTAGTTTGGACCGATACAAAGGAAGATGCTACGATATTGAACCTG
TTGCTGGTGAAGAGAATCAGTTTATTGCATATGTTGCTTATCCTCTTGATTTATTTGAAG
AAGGATCAGTAACAAATTTATTCACATCGATTGTAGGTAATGTATTTGGATTTAAAGCAT
TAAGGGCTTTACGTTTGGAAGATTTACGTATTCCTCCTGCTTATACAAAGACTTTTCAAG
GGCCACCTCATGGTATTCAAGTTGAAAGAGATAAACTGAATAAATATGGACGACCATTAT
TGGGATGTACTATTAAACCCAAATTAGGTTTATCTGCTAAAAATTATGGTAGAGCTGTAT
ATGAATGTCTTCGCGGTGGACTTGACTTTACAAAAGATGATGAAAACGTCAACTCTCAGC
CTTTTATGCGATGGAGAGATAGATTCTTATTTGTAGCAGAAGCAATTTATAAATCTCAAG
CAGAAACTGGAGAAATTAAAGGTCACTATTTAAATGCTACTGCAGGAACTTGTGAAGAAA
TGCTTAAGAGAGCACAATGTGCAAGAGAATTAGGTATGCCTATTGTTATGCATGATTATC
TTACAGGTGGATTTACAGCTAATACTACTCTAGCTCATTATTGCCGAGATAATGGTTTAT
TACTTCATATCCACCGTGCTATGCACGCTGTACTTGACCGTCAAAAAAATCATGGTATGC
ATTTTCGTGTTTTAGCTAAAGCTCTTCGTCTTTCTGGTGGTGATCATGTGCATTCTGGTA
CTGTGGTAGGTAAATTGGAAGGCGAACGTGAAGTTACCTTAGGTTTTGTGGATTTACTTC
GTGATGATTATATTGAAAAAGATAGAAGTCGCGGTGTTTACTTTACCCAAGATTGGGTTT
CTTTACCAGGTGTATTACCTGTAGCTTCAGGTGGAATTCATGTTTGGCATATGCCTGCAT
TAACTGAAATTTTTGGTGACGATTCAGTATTGCAATTCGGAGGAGGCACTTTAGG-----
------------------------------------------------------------
------------------------------------------------------------
--------------------------------
>MN817123_C_globata
GTGCTGGATTTAAAGCAGGGGTAAAAGATTACAGATTAACTTACTATACTCCTGAGTATA
AAACTAAAGATACTGACATTTTAGCTGCATTTCGTGTAACTCCACAACCTGGCGTTCCAC
CTGAAGAAGCAGGTGCTGCAGTAGCTGCAGAATCTTCTACTGGTACATGGACTACTGTTT
GGACTGACGGATTAACTAGTTTGGACCGATACAAAGGAAGATGCTACGATATTGAACCTG
TTGCTGGTGAAGAGAATCAGTTTATTGCATATGTTGCTTATCCTCTTGATTTATTTGAAG
AAGGATCAGTAACAAATTTATTCACATCGATTGTAGGTAATGTATTTGGATTTAAAGCAT
TAAGGGCTTTACGTTTGGAAGATTTACGTATTCCTCCTGCTTATACAAAGACTTTTCAAG
GGCCACCTCATGGTATTCAAGTTGAAAGAGATAAACTGAATAAATATGGACGACCATTAT
TGGGATGTACTATTAAACCCAAATTAGGTTTATCTGCTAAAAATTATGGTAGAGCTGTAT
ATGAATGTCTTCGCGGTGGACTTGACTTTACAAAAGATGATGAAAACGTCAACTCTCAGC
CTTTTATGCGATGGAGAGATAGATTCTTATTTGTAGCAGAAGCAATTTATAAATCTCAAG
CAGAAACTGGAGAAATTAAAGGTCACTATTTAAATGCTACTGCAGGAACTTGTGAAGAAA
TGCTTAAGAGAGCACAATGTGCAAGAGAATTAGGTATGCCTATTGTTATGCATGATTATC
TTACAGGTGGATTTACAGCTAATACTACTCTAGCTCATTATTGCCGAGATAATGGTTTAT
TACTTCATATCCACCGTGCTATGCACGCTGTACTTGACCGTCAAAAAAATCATGGTATGC
ATTTTCGTGTTTTAGCTAAAGCTCTTCGTCTTTCTGGTGGTGATCATGTGCATTCTGGTA
CTGTGGTAGGTAAATTGGAAGGCGAACGTGAAGTTACCTTAGGTTTTGTGGATTTACTTC
GTGATGATTATATTGAAAAAGATAGAAGTCGCGGTGTTTACTTTACCCAAGATTGGGTTT
CTTTACCAGGTGTATTACCTGTAGCTTCAGGTGGAATTCATGTTTGGCATATGCCTGCAT
TAACTGAAATTTTTGGTGACGATTCAGTATTGCAATTCGGAGGAGGCACTTTAGGTCATC
CTTGGGGAAATGCTCCAGGAGCTGTAGCTAACCGAGTAGCTTTGGAAGCTTGTGTACAAG
CACGCAATGAGGGAAGAGATTTAGCTCGTGAAGGTAATGAAATTATTCGAGAGGCTACTA
AGTGGAGTCCTGAATTAGCTGCTGCTTGTGAA
>LM653113_C_globata
----------------------------------------TTACTATACTCCTGAGTATA
AAACTAAAGATACTGACATTTTAGCTGCATTTCGTGTAACTCCACAACCTGGCGTTCCAC
CTGAAGAAGCAGGTGCTGCAGTAGCTGCAGAATCTTCTACTGGTACATGGACTACTGTTT
GGACTGACGGATTAACTAGTTTGGACCGATACAAAGGAAGATGCTACGATATTGAACCTG
TTGCTGGTGAAGAGAATCAGTTTATTGCATATGTTGCTTATCCTCTTGATTTATTTGAAG
AAGGATCAGTAACAAATTTATTCACATCGATTGTAGGTAATGTATTTGGATTTAAAGCAT
TAAGGGCTTTACGTTTGGAAGATTTACGTATTCCTCCTGCTTATACAAAGACTTTTCAAG
GGCCACCTCATGGTATTCAAGTTGAAAGAGATAAACTGAATAAATATGGACGACCATTAT
TGGGATGTACTATTAAACCCAAATTAGGTTTATCTGCTAAAAATTATGGTAGAGCTGTAT
ATGAATGTCTTCGCGGTGGACTTGACTTTACAAAAGATGATGAAAACGTCAACTCTCAGC
CTTTTATGCGATGGAGAGATAGATTCTTATTTGTAGCAGAAGCAATTTATAAATCTCAAG
CAGAAACTGGAGAAATTAAAGGTCACTATTTAAATGCTACTGCAGGAACTTGTGAAGAAA
TGCTTAAGAGAGCACAATGTGCAAGAGAATTAGGTATGCCTATTGTTATGCATGATTATC
TTACAGGTGGATTTACAGCTAATACTACTCTAGCTCATTATTGCCGAGATAATGGTTTAT
TACTTCATATCCACCGTGCTATGCACGCTGTACTTGACCGTCAAAAAAATCATGGTATGC
ATTTTCGTGTTTTAGCTAAAGCTCTTCGTCTTTCTGGTGGTGATCATGTGCATTCTGGTA
CTGTGGTAGGTAAATTGGAAGGCGAACGTGAAGTTACCTTAGGTTTTGTGGATTTACTTC
GTGATGATTATATTGAAAAAGATAGAAGTCGCGGTGTTTACTTTACCCAAGATTGGGTTT
CTTTACCAGGTGTATTACCTGTAGCTTCAGGTGGAATTCATGTTTGGCATATGCCTGCAT
TAACTGAAATTTTTGGTGACGATTCAGTATTGCAATTCGGAGGAGGCACTTTAGGTCATC
CTTGGGGAAATGCTCCAGGAGCTGTAGCTAACCGAGTAGCTTTGGAAGCTTGTGTACAAG
CACGCAATGAGGGAAGAGATTTAGCTCGTGAAGGTAATGAAATTATTCGAGAGGCTACTA
A-------------------------------
>MH424122_C_contraria
-----------------------------TACAGATTAACTTACTATACTCCTGAGTATA
AAACTAAAGATACTGACATTTTAGCTGCATTTCGTGTAACTCCACAACCTGGCGTTCCAC
CTGAAGAAGCAGGTGCTGCAGTAGCTGCAGAATCTTCTACTGGTACATGGACTACTGTTT
GGACTGACGGATTAACTAGTTTGGACCGATACAAAGGAAGATGCTACGATATTGAACCTG
TTGCTGGTGAAGAGAATCAGTTTATTGCATATGTTGCTTATCCTCTTGATTTATTTGAAG
AAGGATCAGTAACAAATTTGTTCACATCGATTGTAGGTAATGTATTTGGATTTAAAGCAT
TAAGGGCTTTACGTTTGGAAGATTTACGTATTCCTCCTGCTTATACAAAGACTTTTCAAG
GGCCACCTCATGGTATTCAAGTTGAAAGAGATAAACTGAATAAATATGGACGACCATTAT
TGGGATGTACTATTAAACCCAAATTAGGTTTATCTGCTAAAAATTATGGTAGAGCTGTAT
ATGAATGTCTTCGCGGTGGACTTGACTTTACAAAAGATGACGAAAACGTGAACTCTCAGC
CTTTTATGCGATGGAGAGATAGATTCTTATTTGTAGCAGAAGCAATTTATAAATCTCAAG
CAGAAACTGGAGAAATTAAAGGTCACTATTTAAATGCTACTGCAGGAACTTGTGAAGAAA
TGCTTAAGAGAGCACAATGTGCAAGAGAATTAGGTATGCCTATTGTTATGCATGATTATC
TTACAGGTGGATTTACAGCTAATACTACTCTAGCTCATTATTGCCGAGATAATGGTTTAT
TACTTCATATCCACCGTGCTATGCACGCTGTACTTGACCGTCAAAAAAATCATGGTATGC
ATTTTCGTGTTTTAGCTAAAGCTCTTCGTCTTTCTGGTGGTGATCATGTGCATTCTGGTA
CTGTGGTAGGTAAATTGGAAGGCGAACGTGAAGTTACTTTAGGTTTTGTGGATTTACTTC
GTGATGATTATATTGAAAAAGATAGAAGTCGCGGTGTTTACTTTACCCAAGATTGGGTTT
CTTTACCAGGTGTATTACCTGTAGCTTCAGGTGGAATTCATGTTTGGCATATGCCTGCAT
TAACTGAAATTTTTGGTGACGATTCAGTATTGCAATTCGGAGGAGGTACTTTAGGTCATC
CTTGGGGAAATGCTCCAGGAGCTGTAGCTAACCGAGTAGCTTTGGAAGCTTGTGTACAAG
CACGCAATGAGGGAAGAGATTTAGCTCGTGAAGG--------------------------
--------------------------------
>MK770144_C_contraria_PBA_1603
--------------------------------AGATTAACTTACTATACTCCTGAGTATA
AAACTAAAGATACTGACATTTTAGCTGCATTTCGTGTAACTCCACAACCTGGCGTTCCAC
CTGAAGAAGCAGGTGCTGCAGTAGCTGCAGAATCTTCTACTGGTACATGGACTACTGTTT
GGACTGACGGATTAACTAGTTTGGACCGATACAAAGGAAGATGCTACGATATTGAACCTG
TTGCTGGTGAAGAGAATCAGTTTATTGCATATGTTGCTTATCCTCTTGATTTATTTGAGG
AAGGATCAGTAACAAATTTGTTCACATCGATTGTAGGTAATGTATTTGGATTTAAAGCAT
TAAGGGCTTTACGTTTGGAAGATTTACGTATTCCTCCTGCTTATACAAAGACTTTTCAAG
GGCCACCTCATGGTATTCAAGTTGAAAGAGATAAACTGAATAAATATGGACGACCATTAT
TGGGATGTACTATTAAACCCAAATTAGGTTTATCTGCTAAAAATTATGGTAGAGCTGTAT
ATGAATGTCTTCGCGGTGGACTTGACTTTACAAAAGATGACGAAAACGTGAACTCTCAGC
CTTTTATGCGATGGAGAGATAGATTCTTATTTGTAGCAGAAGCAATTTATAAATCTCAAG
CAGAAACTGGAGAAATTAAAGGTCACTATTTAAATGCTACTGCAGGAACTTGTGAAGAAA
TGCTTAAGAGAGCACAATGTGCAAGAGAATTAGGTATGCCTATTGTTATGCATGATTATC
TTACAGGTGGATTTACAGCTAATACTACTCTAGCTCATTATTGCCGAGATAATGGTTTAT
TACTTCATATCCACCGTGCTATGCACGCTGTACTTGACCGTCAAAAAAATCATGGTATGC
ATTTTCGTGTTTTAGCTAAAGCTCTTCGTCTTTCTGGTGGTGATCATGTGCATTCTGGTA
CTGTGGTAGGTAAATTGGAAGGCGAACGTGAAGTTACTTTAGGTTTTGTGGATTTACTTC
GTGATGATTATATTGAAAAAGATAGAAGTCGCGGTGTTTACTTTACCCAAGATTGGGTTT
CTTTACCAGGTGTATTACCTGTAGCTTCAGGTGGAATTCATGTTTGGCATATGCCTGCAT
TAACTGAAATTTTTGGTGATGATTCAGTATTGCAATTCGGAGGAGGTACTTTAGGTCATC
CTTGGGGAAATGCTCCAGGAGCTGTAGCTAACCGAGTAGCTTTGGAAGCTTGTGTACAAG
CACGCAATGAGGGAAGAGATTTAGCTCGTGAAGGTAATGA--------------------
--------------------------------
>MH424123_C_tomentosa
------------AAGCAGGGGTAAAAGATTACAGATTAACTTACTATACTCCTGAGTATA
AAACTAAAGATACTGACATTTTAGCTGCATTTCGTGTAACTCCACAACCTGGCGTTCCAC
CTGAAGAAGCAGGTGCTGCAGTAGCTGCAGAATCTTCTACTGGTACATGGACTACTGTTT
GGACTGACGGATTGACTAGTTTGGACCGATACAAAGGAAGATGCTACGATATTGAACCTG
TTGCTGGCGAAGAGAATCAGTTTATTGCATATGTTGCTTATCCTCTTGATTTATTTGAAG
AAGGATCAGTAACAAATTTATTCACATCCATTGTAGGTAATGTATTTGGATTTAAAGCAT
TAAGGGCTTTACGTCTGGAAGATTTACGTATTCCTCCTGCTTATACAAAGACTTTCCAAG
GGCCACCTCATGGTATTCAAGTTGAAAGAGATAAACTGAATAAATATGGACGACCATTAT
TGGGATGTACTATTAAGCCCAAATTAGGTTTATCTGCTAAAAATTATGGTAGAGCTGTAT
ATGAATGTCTTCGCGGTGGACTTGACTTTACAAAAGATGACGAAAACGTGAACTCTCAGC
CTTTTATGCGATGGAGAGATAGATTCTTATTTGTAGCAGAAGCAATTTACAAATCTCAAG
CAGAAACTGGAGAAATTAAAGGTCACTATTTAAATGCTACTGCAGGAACTTGTGAAGAAA
TGCTTAAGAGAGCACAATGTGCAAGAGAATTAGGTATGCCTATTGTTATGCATGATTATC
TTACAGGTGGATTTACAGCTAATACTACTCTAGCTCATTATTGTCGAGATAATGGTTTAT
TACTTCATATCCACCGTGCTATGCACGCTGTACTTGACCGTCAAAAAAATCATGGTATGC
ATTTTCGTGTTTTAGCTAAAGCTCTTCGTCTTTCTGGTGGTGATCATGTGCATTCTGGTA
CTGTGGTAGGTAAATTGGAAGGCGAACGTGAAGTTACTTTAGGTTTTGTCGATTTACTTC
GTGATGATTATATTGAAAAAGATAGAAGTCGCGGTGTTTACTTTACCCAAGATTGGGTTT
CTTTACCAGGTGTATTACCTGTAGCTTCAGGTGGAATTCATGTTTGGCATATGCCTGCAT
TAACTGAAATTTTTGGTGACGATTCAGTATTGCAATTTGGAGGAGGCACTTTAGGTCATC
CTTGGGGAAATGCTCCAGGAGCTGTAGCTAACCGAGTAGCTTTGGAAGCTTGTGTACAAG
CACGCAACGAGGGAAGAGATTTAGCTCGTGAAGGTAATGAAATTAT--------------
--------------------------------
>KX431014Lamprothamnium_succinctum
GTGCTGGATTTAAAGCAGGGGTAAAAGATTACAGATTAACTTACTATACTCCTGAATATA
AAACTAAAGATACTGACATTTTAGCTGCATTTCGTATGACTCCACAACCTGGCGTTCCAC
CTGAAGAAGCAGGTGCTGCAGTAGCTGCAGAATCTTCTACTGGCACATGGACTACTGTTT
GGACTGACGGATTAACTAGTTTGGACCGATACAAAGGCAGATGTTACGATATTGAACCTG
TTGCTGGTGAAGAGAATCAGTATATTGCATATGTTGCTTATCCTCTTGATTTATTTGAAG
AAGGATCAGTAACAAATTTATTCACATCTATTGTAGGTAATGTATTTGGATTTAAAGCAT
TAAGAGCTTTACGTCTAGAAGATTTACGTATTCCTCCTGCTTATACAAAGACTTTTCAAG
GGCCACCTCATGGTATTCAAGTTGAAAGAGATAAATTGAATAAATATGGACGACCATTAT
TGGGATGTACTATTAAACCCAAATTAGGTTTATCTGCTAAAAATTATGGTAGAGCTGTAT
ATGAATGTCTTCGCGGTGGACTTGACTTTACAAAAGATGATGAAAATGTGAACTCTCAGC
CTTTTATGCGATGGAGAGATAGATTCTTATTTGTAGCAGAAGCAATTTATAAATCTCAAG
CAGAAACTGGAGAAATTAAAGGTCACTATTTAAATGCTACTGCAGGAACTTGTGAAGAAA
TGCTTAAGAGAGCACAATGTGCAAGAGAATTAGGTATGCCTATTGTTATGCATGATTATC
TTACAGGTGGATTTACAGCTAATACTACTCTAGCTCATTATTGTCGAGATAATGGCTTAT
TACTTCATATTCACCGTGCTATGCACGCTGTACTTGACCGTCAAAAAAATCATGGAATGC
ATTTCCGTGTTTTAGCTAAAGCTCTTCGTCTTTCTGGTGGTGATCATGTGCATTCTGGTA
CTGTGGTAGGCAAATTGGAAGGTGAACGTGAAGTTACTTTAGGTTTTGTGGATTTACTTC
GTGATGATTATATTGAAAAAGATAGAAGTCGCGGTGTTTACTTTACCCAAGATTGGGTTT
CTTTACCAGGTGTATTACCTGTAGCTTCAGGTGGAATTCATGTTTGGCATATGCCTGCAT
TAACTGAAATTTTTGGTGACGATTCAGTATTACAATTTGGAGGAGGCACTTTAGGTCATC
CTTGGGGAAATGCTCCAGGAGCTGTAGCCAACCGAGTAGCTTTGGAAGCTTGTGTACAAG
CACGCAATGAAGGAAGAGATTTAGCTCGTGAAGGTAATGAAATTATTCGAGAGGCTGCTA
AGTGGAGTCCTGAATTAGCTGCTGCTTGTGAA
>U27534_Lamprothamnium_macropogon
GTGCTGGATTTAAAGCAGGGGTAAAAGATTACAGATTAACTTACTATACTCCTGAATATA
AAACTAAAGATACTGACATTTTAGCTGCATTTCGTATGACTCCACAACCTGGCGTTCCAC
CTGAAGAAGCAGGTGCTGCAGTAGCTGCAGAATCTTCTACTGGCACATGGACTACTGTTT
GGACTGACGGATTAACTAGTTTGGACCGATACAAAGGCAGATGTTACGATATTGAACCTG
TTGCTGGTGAAGAGAATCAGTATATTGCATATGTTGCTTATCCTCTTGATTTATTTGAAG
AAGGATCAGTAACAAATTTATTCACATCTATTGTAGGTAATGTATTTGGATTTAAAGCAT
TAAGAGCTTTACGTCTAGAAGATTTACGTATTCCTCCTGCTTATACAAAGACTTTTCAAG
GGCCACCTCATGGTATTCAAGTTGAAAGAGATAAATTGAATAAATATGGACGACCATTAT
TGGGATGTACTATTAAACCCAAATTAGGTTTATCTGCTAAAAATTATGGTAGAGCTGTAT
ATGAATGTCTTCGCGGTGGACTTGACTTTACAAAAGATGATGAAAATGTTAACTCTCAGC
CTTTTATGCGATGGAGAGATAGATTCTTATTTGTAGCAGAAGCAATTTATAAATCTCAAG
CAGAAACTGGAGAAATTAAAGGTCACTATTTAAATGCTACTGCAGGAACTTGTGAAGAAA
TGCTTAAGAGAGCACAATGTGCAAGAGAATTAGGTATGCCTATTGTTATGCATGATTATC
TTACAGGTGGATTTACAGCTAATACTACTCTAGCTCATTATTGTCGAGATAATGGCTTAT
TACTTCATATTCACCGTGCTATGCACGCTGTACTTGACCGTCAAAAAAATCATGGAATGC
ATTTCCGTGTTTTAGCTAAAGCTCTTCGTCTTTCTGGTGGTGATCATGTGCATTCTGGTA
CTGTGGTAGGCAAATTGGAAGGTGAACGTGAAGTTACTTTAGGTTTTGTGGATTTACTTC
GTGATGATTATATTGAAAAAGATAGAAGTCGCGGTGTTTACTTTACCCAAGATTGGGTTT
CTTTACCAGGTGTATTACCTGTAGCTTCAGGTGGAATTCATGTTTGGCATATGCCTGCAT
TAACTGAAATTTTTGGTGACGATTCAGTATTACAATTTGGAGGAGGCACTTTAGGTCATC
CTTGGGGAAATGCTCCAGGAGCTGTAGCCAACCGAGTAGCTTTGGAAGCTTGTGTACAAG
CACGCAATGAAGGAAGAGATTTAGCTCGTGAAGGTAATGAAATTATTCGAGAGGCTGCTA
AGTGGAGTCCTGAATTAGCTGCTGCTTGTGAA
>AF097170_Lamprothamnium_papulosum
GTGCTGGATTTAAAGCAGGGGTAAAAGATTACAGATTAACTTACTATACTCCTGAATATA
AAACTAAAGATACTGACATTTTAGCTGCATTTCGTATGACTCCACAACCTGGCGTTCCAC
CTGAAGAAGCAGGTGCTGCAGTAGCTGCAGAATCTTCTACTGGCACATGGACTACTGTTT
GGACTGACGGATTAACTAGTTTGGACCGATACAAAGGCAGATGTTACGATATTGAACCTG
TTGCTGGTGAAGAGAATCAGTATATTGCATATGTTGCTTATCCTCTTGATTTATTTGAAG
AAGGATCAGTAACAAATTTATTCACATCTATTGTAGGTAATGTATTTGGATTTAAAGCAT
TAAGAGCTTTACGTCTAGAAGATTTACGTATTCCTCCTGCTTATACAAAGACTTTTCAAG
GGCCACCTCATGGTATTCAAGTTGAAAGAGATAAATTGAATAAATATGGACGACCATTAT
TGGGATGTACTATTAAACCCAAATTAGGTTTATCTGCTAAAAATTATGGTAGAGCTGTAT
ATGAATGTCTTCGCGGTGGACTTGACTTTACAAAAGATGATGAAAATGTGAACTCTCAGC
CTTTTATGCGATGGAGAGATAGATTCTTATTTGTAGCAGAAGCAATTTATAAATCTCAAG
CAGAAACTGGAGAAATTAAAGGTCACTATTTAAATGCTACTGCAGGAACTTGTGAAGAAA
TGCTTAAGAGAGCACAATGTGCAAGAGAATTAGGTATGCCTATTGTTATGCATGATTATC
TTACAGGTGGATTTACAGCTAATACTACTCTAGCTCATTATTGTCGAGATAATGGCTTAT
TACTTCATATTCACCGTGCTATGCACGCTGTACTTGATCGTCAAAAAAATCATGGAATGC
ATTTTCGTGTTTTAGCTAAAGCTCTTCGTCTTTCTGGTGGTGATCATGTGCATTCTGGTA
CTGTGGTAGGCAAATTGGAAGGTGAACGTGAAGTTACTTTAGGTTTTGTGGATTTACTTC
GTGATGATTATATTGAAAAAGATAGAAGTCGCGGTGTTTACTTTACCCAAGATTGGGTTT
CTTTACCAGGTGTATTACCTGTAGCTTCAGGTGGAATTCATGTTTGGCATATGCCTGCAT
TAACTGAAATTTTTGGTGACGATTCAGTATTACAATTTGGAGGAGGCACTTTAGGTCATC
CTTGGGGAAATGCTCCAGGAGCTGTAGCCAACCGAGTAGCTTTGGAAGCTTGTGTACAAG
CACGCAATGAAGGAAGAGATTTAGCTCGTGAAGGTAATGAAATTATTCGAGAGGCTGCTA
AGTGGAGTCCTGAATTAGCTGCTGCTTGTGAA
>AY823701_Lamprothamnium_heraldii
GTGCTGGATTTAAAGCAGGGGTAAAAGATTACAGATTAACTTACTATACTCCTGAATATA
AAACTAAAGATACTGACATTTTAGCTGCATTTCGTATGACTCCACAACCTGGCGTTCCAC
CTGAAGAAGCAGGTGCTGCAGTAGCTGCAGAATCTTCTACTGGCACATGGACTACTGTTT
GGACTGACGGATTAACTAGTTTGGACCGATACAAAGGCAGATGTTACGATATTGAACCTG
TTGCTGGTGAAGAGAATCAGTATATTGCATATGTTGCTTATCCTCTTGATTTATTTGAAG
AAGGATCAGTAACAAATTTATTCACATCTATTGTAGGTAATGTATTTGGATTTAAAGCAT
TAAGAGCTTTACGTCTAGAAGATTTACGTATTCCTCCTGCTTATACAAAGACTTTTCAAG
GGCCACCTCATGGTATTCAAGTTGAAAGAGATAAATTGAATAAATATGGACGACCATTAT
TGGGATGTACTATTAAACCCAAATTAGGTTTATCTGCTAAAAATTATGGTAGAGCTGTAT
ATGAATGTCTTCGCGGTGGACTTGACTTTACAAAAGATGATGAAAATGTGAACTCTCAGC
CTTTTATGCGATGGAGAGATAGATTCTTATTTGTAGCAGAAGCAATTTATAAATCTCAAG
CAGAAACTGGAGAAATTAAAGGTCACTATTTAAATGCTACTGCAGGAACTTGTGAAGAAA
TGCTTAAGAGAGCACAATGTGCAAGAGAATTAGGTATGCCTATTGTTATGCATGATTATC
TTACAGGTGGATTTACAGCTAATACTACTCTAGCTCATTATTGTCGAGATAATGGCTTAT
TACTTCATATTCACCGTGCTATGCACGCTGTACTTGACCGTCAAAAAAATCATGGAATGC
ATTTCCGTGTTTTAGCTAAAGCTCTTCGTCTTTCTGGTGGTGATCATGTGCATTCTGGTA
CTGTGGTAGGCAAATTGGAAGGTGAACGTGAAGTTACTTTAGGTTTTGTGGATTTACTTC
GTGATGATTATATTGAAAAAGATAGAAGTCGCGGTGTTTACTTTACCCAAGATTGGGTTT
CTTTACCAGGTGTATTACCTGTAGCTTCAGGTGGAATTCATGTTTGGCATATGCCTGCAT
TAACTGAAATTTTTGGTGATGATTCAGTATTACAATTTGGAGGAGGCACTTTAGGTCATC
CTTGGGGAAATGCTCCAGGAGCTGTAGCTAACCGAGTAGCTTTGGAAGCTTGTGTACAAG
CACGCAATGAAGGAAGAGATTTAGCTCGTGAAGGTAATGAAATTATTCGAGAGGCTGCTA
AGTGGAGTCCTGAATTAGCTGCCGCTTGTGAA
>AY170453_C_polyacantha
GTGCTGGATTTAAAGCAGGGGTAAAAGATTACAGATTAACTTACTATACTCCTGAGTATA
AAACTAAAGATACTGACATTTTAGCTGCATTTCGTGTAACTCCACAACCTGGCGTTCCAC
CTGAAGAAGCAGGTGCTGCAGTAGCTGCAGAATCTTCTACTGGTACATGGACTACTGTTT
GGACTGACGGATTAACTAGTTTGGACCGATACAAAGGAAGATGCTACGATATTGAACCTG
TTGCTGGTGAAGAGAATCAGTTTATTGCATATGTTGCTTATCCTCTTGATTTATTTGAAG
AAGGATCAGTAACAAATTTATTCACATCGATTGTAGGTAATGTATTTGGATTTAAAGCAT
TAAGGGCTTTACGTTTGGAAGATTTACGTATTCCTCCTGCTTATACAAAGACTTTTCAAG
GGCCACCTCATGGTATTCAAGTTGAAAGAGATAAACTGAATAAATATGGACGACCATTAT
TGGGATGTACTATTAAACCCAAATTAGGTTTATCTGCTAAAAATTATGGTAGAGCTGTAT
ATGAATGTCTTCGCGGTGGACTTGACTTTACAAAAGATGATGAAAACGTCAACTCTCAGC
CTTTTATGCGATGGAGAGATAGATTCTTATTTGTAGCAGAAGCAATTTATAAATCTCAAG
CAGAAACTGGAGAAATTAAAGGTCACTATTTAAATGCTACTGCAGGAACTTGTGAAGAAA
TGCTTAAGAGAGCACAATGTGCAAGAGAATTAGGTATGCCTATTGTTATGCATGATTATC
TTACAGGTGGATTTACAGCTAATACTACTCTAGCTCATTATTGCCGAGATAATGGTTTAT
TACTTCATATCCACCGTGCTATGCACGCTGTACTTGACCGTCAAAAAAATCATGGTATGC
ATTTTCGTGTTTTAGCTAAAGCTCTTCGTCTTTCTGGTGGTGATCATGTGCATTCTGGTA
CTGTGGTAGGTAAATTGGAAGGCGAACGTGAAGTTACTTTAGGTTTTGTGGATTTACTTC
GTGATGATTATATTGAAAAAGATAGAAGTCGCGGTGTTTACTTTACCCAAGATTGGGTTT
CTTTACCAGGTGTATTACCTGTAGCTTCAGGTGGAATTCATGTTTGGCATATGCCTGCAT
TAACTGAGATTTTTGGTGACGATTCAGTATTGCAATTCGGAGGAGGCACTTTAGGTCATC
CTTGGGGAAATGCTCCAGGAGCTGTAGCTAACCGAGTAGCTTTGGAAGCTTGTGTACAAG
CACGCAATGAGGGAAGAGATTTAGCTCGTGAAGGTAATGAAATTATTCGAGAGGCTACTA
AGTGGAGTCCTGAATTAGCTGCTGCTTGTGAA
>KU128733_C_tenuispina
GTGCTGGATTTAAAGCAGGGGTAAAAGATTACAGATTAACTTACTATACTCCTGAGTATA
AAACTAAAGATACTGACATTTTAGCTGCATTTCGTGTAACTCCACAACCTGGCGTTCCAC
CTGAAGAAGCAGGTGCTGCAGTAGCTGCAGAATCTTCTACTGGTACATGGACTACTGTTT
GGACTGACGGATTAACTAGTTTGGACCGATACAAAGGAAGATGCTACGATATTGAACCTG
TTGCTGGTGAAGAGAATCAGTTTATTGCATATGTTGCTTATCCTCTTGATTTATTTGAAG
AAGGATCAGTAACAAATTTATTCACATCGATTGTAGGTAATGTATTTGGATTTAAAGCAT
TAAGGGCTTTACGTTTGGAAGATTTACGTATTCCTCCTGCTTATACAAAGACTTTTCAAG
GGCCACCTCATGGTATTCAAGTTGAAAGAGATAAACTGAATAAATATGGACGACCATTAT
TGGGATGTACTATTAAACCCAAATTAGGTTTATCTGCTAAAAATTATGGTAGAGCTGTAT
ATGAATGTCTTCGCGGTGGACTTGACTTTACAAAAGATGACGAAAACGTGAACTCTCAGC
CTTTTATGCGATGGAGAGATAGATTCTTATTTGTAGCAGAAGCAATTTATAAATCTCAAG
CAGAAACTGGAGAAATTAAAGGTCACTATTTAAATGCTACTGCAGGAACTTGTGAAGAAA
TGCTTAAGAGAGCACAATGTGCGAGAGAATTAGGTATGCCTATTGTTATGCATGATTATC
TTACAGGTGGATTTACAGCTAATACTACTCTAGCTCATTATTGTCGAGATAATGGTTTAT
TACTTCATATCCACCGTGCTATGCACGCTGTAATTGACCGTCAAAAAAATCATGGTATGC
ATTTTCGTGTTTTAGCTAAAGCTCTTCGTCTTTCTGGTGGTGATCATGTGCATTCTGGTA
CTGTGGTAGGTAAATTGGAAGGCGAACGTGAAGTTACTTTAGGTTTTGTGGATTTACTTC
GTGATGATTATATTGAAAAAGATAGAAGTCGCGGTGTTTACTTTACCCAAGATTGGGTTT
CTTTACCAGGTGTATTACCTGTAGCTTCAGGTGGAATTCATGTTTGGCATATGCCTGCAT
TAACTGAAATTTTTGGTGACGATTCAGTATTGCAATTTGGAGGAGGCACTTTAGGTCATC
CTTGGGGAAATGCTCCAGGA----------------------------------------
------------------------------------------------------------
--------------------------------
>AB560882_C_altaica
--GCTGGATTTAAAGCAGGGGTAAAAGATTACAGATTGACTTACTATACTCCTGAGTATA
AAACTAAAGATACTGACATTTTAGCTGCATTTCGTGTAACTCCACAACCTGGCGTTCCAC
CTGAAGAAGCAGGTGCTGCAGTAGCTGCAGAATCTTCTACTGGTACATGGACTACTGTTT
GGACTGACGGATTAACTAGTTTGGACCGATACAAAGGAAGATGCTACGATATTGAACCTG
TTGCTGGTGAAGAGAATCAGTTTATTGCATATGTTGCTTATCCTCTTGATTTATTTGAAG
AAGGATCAGTAACAAATTTATTCACATCGATTGTAGGTAATGTATTTGGATTTAAAGCAT
TAAGGGCTTTACGTTTGGAAGATTTACGTATTCCTCCTGCTTATACAAAGACTTTTCAAG
GGCCACCTCATGGTATTCAAGTTGAAAGAGATAAACTGAATAAATATGGACGACCATTAT
TGGGATGTACTATTAAACCTAAATTAGGTTTATCTGCTAAAAATTATGGTAGAGCTGTAT
ATGAATGTCTTCGCGGTGGACTTGACTTTACAAAAGATGACGAAAACGTGAACTCTCAGC
CTTTTATGCGATGGAGAGATAGATTCTTATTTGTAGCAGAAGCAATTTATAAATCTCAAG
CAGAAACTGGAGAAATTAAAGGTCACTATTTAAATGCTACTGCAGGAACTTGTGAAGAAA
TGCTTAAGAGAGCACAATGTGCAAGAGAATTAGGTATGCCTATTGTTATGCATGATTATC
TTACAGGTGGATTTACAGCTAATACTACTCTAGCTCATTATTGTCGAGATAATGGTTTAT
TACTTCATATCCACCGTGCTATGCACGCTGTACTTGACCGTCAAAAAAATCATGGTATGC
ATTTTCGTGTTTTAGCTAAAGCTCTTCGTCTTTCTGGTGGTGATCATGTGCATTCTGGTA
CTGTGGTAGGTAAATTGGAAGGCGAACGTGAAGTTACTTTAGGTTTTGTGGATTTACTTC
GTGATGATTATATTGAAAAAGATAGAAGTCGCGGTGTTTACTTTACCCAAGATTGGGTTT
CTTTACCAGGTGTATTACCTGTAGCTTCAGGTGGAATTCATGTTTGGCATATGCCTGCAT
TAACTGAAATTTTTGGTGACGATTCAGTATTGCAATTTGGAGGAGGGACTTTAGGT----
------------------------------------------------------------
------------------------------------------------------------
--------------------------------
>KX431010_C_globularis
GTGCTGGATTTAAAGCAGGGGTAAAAGATTACAGATTAACTTACTATACTCCTGAGTATA
AAACTAAAGATACTGACATTTTAGCTGCATTTCGTGTAACTCCACAACCTGGCGTTCCAC
CTGAAGAAGCAGGTGCTGCAGTAGCTGCAGAATCTTCTACTGGTACATGGACTACTGTTT
GGACTGACGGATTAACTAGTTTGGACCGATACAAAGGAAGATGCTACGATATTGAACCTG
TTGCTGGTGAAGAGAATCAGTTTATTGCATATGTTGCTTATCCTCTTGATTTATTTGAAG
AAGGATCAGTAACAAATTTATTCACATCTATTGTAGGTAATGTATTTGGATTTAAAGCAT
TAAGGGCTTTACGTCTGGAAGATTTACGTATTCCTCCTGCTTATACAAAGACTTTTCAAG
GGCCACCTCATGGTATTCAAGTTGAAAGAGATAAACTGAATAAATATGGACGACCATTAT
TGGGATGTACTATTAAACCGAAATTAGGTTTATCTGCTAAAAATTACGGTAGAGCTGTAT
ATGAATGTCTTCGCGGTGGACTTGACTTTACAAAAGATGACGAAAATGTGAACTCTCAGC
CTTTTATGCGATGGAGAGATAGATTCTTATTTGTAGCAGAAGCAATTTATAAATCTCAAG
CAGAAACTGGAGAAATTAAAGGTCACTATTTAAATGCTACTGCAGGAACTTGTGAAGAAA
TGCTTAAGAGAGCACAATGTGCAAGAGAATTAGGTATGCCTATTGTTATGCATGATTATC
TTACAGGTGGATTTACAGCTAATACTACTCTAGCTCATTATTGTCGAGATAATGGTTTAT
TACTTCATATCCACCGTGCTATGCACGCTGTACTTGACCGTCAAAAAAACCATGGTATGC
ATTTTCGTGTTTTAGCTAAAGCTCTTCGTCTTTCTGGTGGTGATCATGTGCATTCTGGTA
CTGTGGTAGGTAAATTGGAAGGCGAACGTGAAGTTACTTTAGGTTTTGTGGATTTACTTC
GTGATGATTATATTGAAAAAGATAGAAGTCGCGGTGTTTACTTTACACAAGATTGGGTTT
CTTTGCCAGGTGTATTACCTGTAGCTTCAGGTGGAATTCATGTTTGGCATATGCCTGCAT
TAACTGAAATTTTTGGTGACGATTCAGTATTGCAATTTGGAGGAGGCACTTTAGGTCATC
CTTGGGGAAATGCTCCAGGAGCTGTAGCTAACCGAGTAGCTTTGGAAGCTTGTGTACAAG
CACGCAATGAGGGAAGAGATTTAGCTCGTGAAGGTAATGAAATTATTCGAGAGGCTGCTA
AGTGGAGTCCTGAATTAGCTGCTGCTTGTGAA
>KU128739_C_tenuispina
GTGCTGGATTTAAAGCAGGGGTAAAAGATTACAGATTAACTTACTATACTCCTGAGTATA
AAACTAAAGATACTGACATTTTAGCTGCATTTCGTGTAACTCCACAACCTGGCGTTCCAC
CTGAAGAAGCAGGTGCTGCAGTAGCTGCAGAATCTTCTACTGGTACATGGACTACTGTTT
GGACTGACGGATTAACTAGTTTGGACCGATACAAAGGAAGATGCTACGATATTGAACCTG
TTGCTGGTGAAGAGAATCAGTTTATTGCATATGTTGCTTATCCTCTTGATTTATTTGAAG
AAGGATCAGTAACAAATTTATTCACATCTATTGTAGGTAATGTATTTGGATTTAAAGCAT
TAAGGGCTTTACGTCTGGAAGATTTACGTATTCCTCCTGCTTATACAAAGACTTTTCAAG
GGCCACCTCATGGTATTCAAGTTGAAAGAGATAAACTGAATAAATATGGACGACCATTAT
TGGGATGTACTATTAAACCGAAATTAGGTTTATCTGCTAAAAACTACGGTAGAGCTGTAT
ATGAATGTCTTCGCGGTGGACTTGACTTTACAAAAGATGACGAAAATGTGAACTCTCAGC
CTTTTATGCGATGGAGAGATAGATTCTTATTTGTAGCAGAAGCAATTTATAAATCTCAAG
GAGAAACTGGAGAAATTAAAGGTCACTATTTAAATGCTACTGCAGGAACTTGTGAAGAAA
TGCTTAAGAGAGCACAATGTGCAAGAGAATTAGGTATGCCTATTGTTATGCATGATTATC
TTACAGGTGGATTTACAGCTAATACTACTCTAGCTCATTATTGTCGAGATAATGGTTTAT
TACTTCATATCCACCGTGCTATGCACGCTGTACTTGACCGTCAAAAAAACCATGGTATGC
ATTTTCGTGTTTTAGCTAAAGCTCTTCGTCTTTCTGGTGGTGATCATGTGCATTCTGGTA
CTGTGGTAGGTAAATTGGAAGGCGAACGTGAAGTTACTTTAGGTTTTGTGGATTTACTTC
GTGATGATTATATTGAAAAAGATAGAAGTCGCGGTGTTTACTTTACACAAGATTGGGTTT
CTTTGCCAGGTGTATTACCTGTAGCTTCAGGTGGAATTCATGTTTGGCATATGCCTGCAT
TAACTGAAATTTTTGGTGACGATTCAGTATTGCAATTTGGAGGAGGCACTTTAGGTCATC
CTTGGGGAAATGCTCCAG------------------------------------------
------------------------------------------------------------
--------------------------------
>HQ380469_C_zeylanica
GTACTGGATTTAAAGCAGGGGTAAAAGATTACAGATTAACTTACTATACTCCTGAGTATA
AAACTAAAGATACTGACATTTTAGCTGCATTTCGTGTAACTCCACAACCTGGCGTTCCAC
CTGAAGAAGCAGGTGCTGCAGTAGCTGCAGAATCTTCTACTGGTACATGGACTACTGTTT
GGACTGACGGATTAACTAGTTTGGACCGATACAAAGGAAGATGCTACGATATTGAACCTG
TTGCAGGTGAGGAGAATCAGTATATTGCATATGTTGCTTATCCTCTTGATTTATTTGAAG
AAGGATCAGTAACAAATTTATTCACATCTATTGTAGGTAACGTATTTGGATTTAAAGCAT
TAAGGGCTTTACGTCTGGAAGATTTACGTATTCCTCCTGCTTATACAAAGACTTTTCAAG
GGCCACCTCATGGTATTCAAGTTGAAAGAGATAAACTGAATAAATATGGACGACCATTAT
TGGGATGTACTATTAAACCCAAATTAGGTTTATCTGCTAAAAATTATGGTAGAGCTGTAT
ATGAATGTCTTCGCGGTGGACTTGACTTTACAAAAGATGACGAAAATGTGAACTCTCAGC
CTTTTATGCGATGGAGAGATAGATTCTTATTTGTAGCAGAAGCAATTTATAAATCTCAAG
CAGAAACTGGAGAAATTAAAGGTCACTATTTAAATGCTACTGCAGGAACTTGTGAAGAAA
TGCTTAAGAGAGCACAATGTGCAAGAGAATTAGGTATGCCTATTGTTATGCATGATTATC
TTACAGGTGGATTTACAGCTAATACTACTCTAGCTCATTATTGTCGAGATAATGGTTTAT
TACTTCATATTCACCGTGCTATGCACGCTGTACTTGACCGTCAAAAAAATCATGGTATGC
ATTTTCGTGTTTTAGCTAAAGCTCTTCGTCTTTCTGGTGGTGATCATGTGCATTCTGGTA
CTGTGGTAGGTAAATTGGAAGGCGAACGTGAAGTTACTTTAGGTTTTGTGGATTTACTTC
GTGATGATTATATTGAAAAAGATAGAAGTCGCGGTGTTTACTTTACCCAAGATTGGGTTT
CTTTACCAGGTGTATTACCTGTAGCTTCAGGTGGAATTCATGTTTGGCATATGCCTGCAT
TAACTGAAATTTTTGGTGACGATTCAGTATTACAATTTGGAGGAGGTACTTTAGGTCATC
CTTGGGGAAATGCTCCAGGAGCTGTAGCTAACCGAGTAGCTTTGGAAGCTTGTGTACAAG
CACGCAATGAGGGAAGAGACTTAGCTCGTGAAGGTAATGAAATTATTCGAGAGGCTTCTA
GATGGAGTCCTGAATTATCTGCTGCTTGTGAA
>HQ380462_C_hydropitys
GTACTGGATTTAAAGCAGGGGTAAAAGATTACAGATTAACTTACTATACTCCTGAGTATA
AAACTAAAGATACTGACATTTTAGCTGCATTTCGTGTAACTCCACAACCTGGCGTTCCAC
CTGAAGAAGCAGGTGCTGCAGTAGCTGCAGAATCTTCTACTGGTACATGGACTACTGTTT
GGACTGACGGATTAACTAGTTTGGACCGATACAAAGGAAGATGCTACGATATTGAACCTG
TTGCGGGTGAGGAGAATCAGTATATTGCATATGTTGCTTATCCTCTTGATTTATTTGAAG
AAGGATCAGTAACAAATTTATTCACATCTATTGTAGGTAACGTATTTGGATTTAAAGCAT
TAAGGGCTTTACGTCTGGAAGATTTACGTATTCCTCCTGCTTATACAAAGACTTTTCAAG
GGCCACCTCATGGTATTCAAGTTGAAAGAGATAAACTGAATAAATATGGACGACCATTAT
TGGGATGTACTATTAAACCCAAATTAGGTTTATCTGCTAAAAATTATGGTAGAGCTGTAT
ATGAATGTCTTCGCGGTGGACTTGACTTTACAAAAGATGACGAAAATGTGAACTCTCAGC
CTTTTATGCGATGGAGAGATAGATTCTTATTTGTAGCAGAAGCAATTTATAAATCTCAAG
CAGAAACTGGAGAAATTAAAGGTCACTATTTAAATGCTACTGCAGGAACTTGTGAAGAAA
TGCTTAAGAGAGCACAATGTGCAAGAGAATTAGGTATGCCTATTGTTATGCATGATTATC
TTACAGGTGGATTTACAGCTAATACTACTCTAGCTCATTATTGTCGAGATAATGGTTTAT
TACTTCATATTCACCGTGCTATGCACGCTGTACTTGACCGTCAAAAAAATCATGGTATGC
ATTTTCGTGTTTTAGCTAAAGCTCTTCGTCTTTCTGGTGGTGATCATGTGCATTCTGGTA
CTGTGGTAGGTAAATTGGAAGGCGAACGTGAAGTTACTTTAGGTTTTGTGGATTTACTTC
GTGATGATTATATTGAAAAAGATAGAAGTCGCGGTGTTTACTTTACCCAAGATTGGGTTT
CTTTACCAGGTGTATTACCTGTAGCTTCAGGTGGAATTCATGTTTGGCATATGCCTGCAT
TAACTGAAATTTTTGGTGACGATTCAGTATTACAATTTGGAGGAGGTACTTTAGGTCATC
CTTGGGGAAATGCTCCAGGAGCTGTAGCTAATCGAGTAGCTTTGGAAGCTTGTGTACAAG
CACGCAATGAGGGAAGAGACTTAGCTCGTGAAGGTAATGAAATTATTCGAGAGGCTTCTA
GATGGAGTCCTGAATTGTCTGCTGCTTGTGAA
>AF097162_C_connivens
GTGCTGGATTTAAAGCAGGGGTAAAAGATTACAGATTAACTTACTATACTCCTGAGTATA
AAACTAAAGATACTGACATTTTAGCTGCATTTCGTGTAACTCCACAACCTGGCGTTCCAC
CTGAAGAAGCAGGTGCTGCAGTAGCTGCAGAATCTTCTACTGGTACATGGACTACTGTTT
GGACTGACGGATTAACTAGTTTGGACCGATACAAAGGAAGATGCTACGATATTGAACCTG
TTGCTGGTGAAGAGAATCAGTTTATTGCATATGTTGCTTATCCTCTTGATTTATTTGAAG
AAGGATCAGTAACAAATTTATTCACATCTATTGTAGGTAATGTATTTGGATTTAAAGCAT
TAAGGGCTTTACGTCTGGAAGATTTACGTATTCCTCCTGCTTATACAAAGACTTTTCAAG
GGCCACCTCATGGTATTCAAGTTGAAAGAGATAAACTGAATAAATATGGACGACCATTAT
TGGGATGTACTATTAAACCGAAATTAGGTTTATCTGCTAAAAATTACGGTAGAGCTGTAT
ATGAATGTCTTCGCGGTGGACTTGACTTTACAAAAGATGACGAAAATGTGAACTCTCAGC
CTTTTATGCGGTGGAGAGATAGATTCTTATTTGTAGCAGAAGCAATTTATAAATCTCAAG
GAGAAACTGGAGAAATTAAAGGTCACTATTTAAATGCTACTGCAGGAACTTGTGAAGAAA
TGCTTAAGAGAGCACAATGTGCAAGAGAATTAGGTATGCCTATTGTTATGCATGATTATC
TTACAGGTGGATTTACAGCTAATACTACTCTAGCTCATTATTGTCGAGATAATGGTTTAT
TACTTCATATCCACCGTGCTATGCACGCTGTACTTGACCGTCAAAAAAACCATGGTATGC
ATTTTCGTGTTTTAGCTAAAGCTCTTCGTCTTTCTGGTGGTGATCATGTGCATTCTGGTA
CTGTGGTAGGTAAATTGGAAGGCGAACGTGAAGTTACTTTAGGTTTTGTGGATTTACTTC
GTGATGATTATATTGAAAAAGATAGAAGTCGCGGTGTTTACTTTACACAAGATTGGGTTT
CTTTGCCAGGTGTATTACCTGTAGCTTCAGGTGGAATTCATGTTTGGCATATGCCTGCAT
TAACTGAAATTTTTGGTGACGATTCAGTATTGCAATTTGGAGGAGGCACTTTAGGTCATC
CTTGGGGAAATGCTCCAGGAGCTGTAGCTAACCGAGTAGCTTTGGAAGCTTGTGTACAAG
CACGCAATGAGGGAAGAGATTTAGCTCGTGAAGGTAATGAAATTATTCGAGAGGCTGCTA
AGTGGAGTCCTGAATTAGCTGCTGCTTGTGAA
>AF097161_C_connivens
GTGCTGGATTTAAAGCAGGGGTAAAAGATTACAGATTAACTTACTATACTCCTGAGTATA
AAACTAAAGATACTGACATTTTAGCTGCATTTCGTGTAACTCCACAACCTGGCGTTCCAC
CTGAAGAAGCAGGGGCTGCAGTAGCTGCAGAATCTTCTACTGGTACATGGACTACTGTTT
GGACTGACGGATTAACTAGTTTGGACCGATACAAAGGAAGATGCTACGATATTGAACCTG
TTGCTGGTGAAGAGAATCAGTTTATTGCATATGTTGCTTATCCTCTTGATTTATTTGAAG
AAGGATCAGTAACAAATTTATTCACATCCATTGTAGGTAATGTATTTGGATTTAAAGCAT
TAAGGGCTTTACGTCTGGAAGATTTACGTATTCCTCCTGCTTATACAAAGACTTTTCAAG
GGCCACCTCATGGTATTCAAGTTGAAAGAGATAAACTTAATAAATATGGACGACCATTAT
TGGGATGTACTATTAAACCGAAATTAGGTTTATCTGCTAAAAATTATGGTAGAGCTGTAT
ATGAATGTCTTCGCGGTGGACTTGACTTTACAAAAGATGACGAAAATGTTAACTCTCAGC
CTTTTATGCGATGGAGAGATAGATTCTTATTTGTAGCAGAAGCAATTTATAAATCTCAAG
GAGAAACTGGAGAAATTAAAGGTCACTATTTAAATGCTACTGCAGGAACTTGTGAAGAAA
TGCTTAAGAGAGCACAATGTGCAAGAGAATTAGGTATGCCTATTGTTATGCATGATTATC
TTACAGGTGGATTTACAGCTAATACTACTCTAGCTCATTATTGTCGAGATAATGGTTTAT
TACTTCATATCCACCGTGCTATGCACGCTGTACTTGACCGTCAAAAAAACCATGGTATGC
ATTTTCGTGTTTTAGCTAAAGCTCTTCGTCTTTCTGGTGGTGATCATGTGCATTCTGGTA
CTGTGGTAGGTAAATTGGAAGGCGAACGTGAAGTTACTTTAGGTTTTGTGGATTTACTTC
GTGATGATTATATTGAAAAAGATAGAAGTCGCGGTGTTTACTTTACACAAGATTGGGTCT
CTTTACCAGGTGTATTACCTGTAGCTTCAGGTGGAATTCATGTTTGGCATATGCCTGCAT
TAACTGAAATTTTTGGTGACGATTCAGTATTGCAATTTGGAGGAGGCACTTTAGGTCATC
CTTGGGGAAATGCTCCAGGAGCTGTAGCTAACCGAGTAGCTTTGGAAGCTTGTGTACAAG
CACGCAATGAGGGAAGAGATTTAGCTCGTGAAGGTAATGAAATTATTCGAGAGGCTACTA
AGTGGAGTCCTGAATTAGCTGCTGCTTGTGAA
>KX431011_C_haitensis
GTACTGGATTTAAAGCAGGGGTAAAAGATTACAGATTAACTTACTATACTCCTGAGTATA
AAACTAAAGATACTGACATTTTAGCTGCATTTCGTGTAACTCCACAACCTGGCGTTCCAC
CTGAAGAAGCAGGTGCTGCAGTAGCTGCAGAATCTTCTACTGGTACATGGACTACTGTTT
GGACTGACGGATTAACTAGTTTGGACCGATACAAAGGAAGATGCTACGATATTGAACCTG
TTGCGGGTGAGGAGAATCAGTATATTGCATATGTTGCTTATCCTCTTGATTTATTTGAAG
AAGGATCAGTAACAAATTTATTCACATCTATTGTAGGTAACGTATTTGGATTTAAAGCAT
TAAGGGCTTTACGTCTGGAAGATTTACGTATTCCTCCTGCTTATACAAAGACTTTTCAAG
GGCCACCTCATGGTATTCAAGTTGAAAGAGATAAACTGAATAAATATGGACGACCATTAT
TGGGATGTACTATTAAACCCAAATTAGGTTTATCTGCTAAAAATTATGGTAGAGCTGTAT
ATGAATGTCTTCGCGGTGGACTTGACTTTACAAAAGATGACGAAAATGTGAACTCTCAGC
CTTTTATGCGATGGAGAGATAGATTCTTATTTGTAGCAGAAGCAATTTATAAATCTCAAG
CAGAAACTGGAGAAATTAAAGGTCACTATTTAAATGCTACTGCAGGAACTTGTGAAGAAA
TGCTTAAGAGAGCACAATGTGCAAGAGAATTAGGTATGCCTATTGTTATGCATGATTATC
TTACAGGTGGATTTACAGCTAATACTACTCTAGCTCATTATTGTCGAGATAATGGTTTAT
TACTTCATATCCACCGTGCTATGCACGCTGTACTTGACCGTCAAAAAAATCATGGTATGC
ATTTTCGTGTTTTAGCTAAAGCTCTTCGTCTTTCTGGTGGTGATCATGTGCATTCTGGTA
CTGTAGTAGGTAAATTGGAAGGCGAACGTGAAGTTACTTTAGGTTTTGTGGATTTACTTC
GTGATGATTATATTGAAAAAGATAGAAGTCGCGGTGTTTACTTTACCCAAGATTGGGTTT
CTTTGCCAGGTGTATTACCTGTAGCTTCAGGTGGAATTCATGTTTGGCATATGCCTGCAT
TAACTGAAATTTTTGGTGACGATTCAGTATTACAATTTGGAGGAGGTACTTTAGGTCATC
CTTGGGGAAATGCTCCAGGAGCTGTAGCTAACCGAGTAGCTTTGGAAGCTTGTGTACAAG
CACGCAATGAGGGAAGAGACTTAGCTCGTGAAGGTAATGAAATTATTCGAGAGGCTTCTA
GATGGAGTCCTGAATTATCTGCTGCTTGTGAA
>HQ380470_C_zeylanica
--------------GCAGGGGTAAAAGATTACAGATTAACTTACTATACTCCTGAGTATA
AAACTAAAGATACTGACATTTTAGCTGCATTTCGTGTAACTCCACAACCTGGCGTTCCAC
CTGAAGAAGCAGGTGCTGCAGTAGCTGCAGAATCTTCTACTGGTACATGGACTACTGTTT
GGACTGACGGATTAACTAGTTTGGACCGATACAAAGGAAGATGCTACGATATTGAACCTG
TTGCAGGTGAGGAGAATCAGTATATTGCATATGTTGCTTATCCTCTTGATTTATTTGAAG
AAGGATCAGTAACAAATTTATTCACATCTATTGTAGGTAACGTATTTGGATTTAAAGCAT
TAAGGGCTTTACGTCTGGAAGATTTACGTATTCCTCCTGCTTATACAAAGACTTTTCAAG
GGCCACCTCATGGTATTCAAGTTGAAAGAGATAAACTGAATAAATATGGACGACCATTAT
TGGGATGTACTATTAAACCTAAATTAGGTTTATCTGCTAAAAATTATGGTAGAGCTGTAT
ATGAATGTCTTCGCGGTGGACTTGACTTTACAAAAGATGACGAAAATGTGAACTCTCAGC
CTTTTATGCGATGGAGAGATAGATTCTTATTTGTAGCAGAAGCAATTTATAAATCTCAAG
CAGAAACTGGAGAAATTAAAGGTCACTATTTAAATGCTACTGCAGGAACTTGTGAAGAAA
TGCTTAAGAGAGCACAATGTGCAAGAGAATTAGGTATGCCTATTGTTATGCATGATTATC
TTACAGGTGGATTTACAGCTAATACTACTCTAGCTCATTATTGTCGAGATAATGGTTTAT
TACTTCATATTCACCGTGCTATGCACGCTGTACTTGACCGTCAAAAAAATCATGGTATGC
ATTTTCGTGTTTTAGCTAAAGCTCTTCGTCTTTCTGGTGGTGATCATGTGCATTCTGGTA
CTGTGGTAGGTAAATTGGAAGGCGAACGTGAAGTTACTTTAGGTTTTGTGGATTTACTTC
GTGATGATTATATTGAAAAAGATAGAAGTCGCGGTGTTTACTTTACCCAAGATTGGGTTT
CTTTACCAGGTGTATTACCTGTAGCTTCAGGTGGAATTCATGTTTGGCATATGCCTGCAT
TAACTGAAATTTTTGGTGACGATTCAGTATTACAATTTGGAGGAGGTACTTTAGGTCATC
CTTGGGGAAATGCTCCAGGAGCTGTAGCTAACCGAGTAGCTTTGGAAGCTTGTGTACAAG
CACGCAATGAGGGAAGAGACTTAGCTCGTGAAGGTAATGAAATTATTCGAGAGGCTTCTA
GATGGAGTCCT---------------------
>HQ380444_C_drouetii
GTACTGGATTTAAAGCAGGGGTAAAAGATTACAGATTAACTTACTATACTCCTGAGTATA
AAACTAAAGATACTGACATTTTAGCTGCATTTCGTGTAACTCCACAACCTGGCGTTCCAC
CTGAAGAAGCAGGTGCTGCAGTAGCTGCAGAATCTTCTACTGGTACATGGACTACTGTTT
GGACTGACGGATTAACTAGTTTGGACCGATACAAAGGAAGATGCTACGATATTGAACCTG
TTGCGGGTGAGGAGAATCAGTATATTGCATATGTTGCTTATCCTCTTGATTTATTTGAAG
AAGGATCAGTAACAAATTTATTCACATCTATTGTAGGTAACGTATTTGGATTTAAAGCAT
TAAGGGCTTTACGTCTGGAAGATTTACGTATTCCTCCTGCTTATACAAAGACTTTTCAAG
GGCCACCTCATGGTATTCAAGTTGAAAGAGATAAACTGAATAAATATGGACGACCATTAT
TGGGATGTACTATTAAACCCAAATTAGGTTTATCTGCTAAAAATTATGGTAGAGCTGTAT
ATGAATGTCTTCGCGGTGGACTTGACTTTACAAAAGATGACGAAAATGTGAACTCTCAGC
CTTTTATGCGATGGAGAGATAGATTCTTATTTGTAGCAGAAGCAATTTATAAGTCTCAAG
CAGAAACTGGAGAAATTAAAGGTCACTATTTAAATGCTACTGCAGGAACTTGTGAAGAAA
TGCTTAAGAGAGCACAATGTGCAAGAGAATTAGGTATGCCTATTGTTATGCATGATTATC
TTACAGGTGGATTTACAGCTAATACTACTCTAGCTCATTATTGTCGAGATAATGGTTTAT
TACTTCATATCCACCGTGCTATGCACGCTGTACTTGACCGTCAAAAAAATCATGGTATGC
ATTTTCGTGTTTTAGCTAAAGCTCTTCGTCTTTCTGGTGGTGATCATGTGCATTCTGGTA
CTGTCGTAGGTAAATTGGAAGGCGAACGTGAAGTTACTTTAGGTTTTGTGGATTTACTTC
GTGATGATTATATTGAAAAAGATAGAAGTCGCGGTGTTTACTTTACCCAAGATTGGGTTT
CTTTACCAGGTGTATTACCTGTAGCTTCAGGTGGAATTCATGTTTGGCATATGCCTGCAT
TAACTGAAATTTTTGGTGACGATTCAGTATTACAATTTGGAGGAGGTACTTTAGGTCATC
CTTGGGGAAATGCTCCAGGAGCTGTAGCTAACCGAGTAGCTTTGGAAGCTTGTGTGCAAG
CACGCAATGAGGGAAGAGATTTAGCTCGTGAAGGTAATGAAATTATTCGAGAAGCTTCTA
GATGGAGTCCTGAATTATTTGCTGCTTGTGAA
>KX431012_C_hornemannii
GTACTGGATTTAAAGCAGGGGTAAAAGATTACAGATTAACTTACTATACTCCTGAGTATA
AAACTAAAGATACTGACATTTTAGCTGCATTTCGTGTAACTCCACAACCTGGCGTTCCAC
CTGAAGAAGCAGGCGCTGCAGTAGCTGCAGAATCTTCTACTGGTACATGGACTACTGTTT
GGACTGACGGATTAACTAGTTTGGACCGATACAAAGGAAGATGCTACGATATTGAACCTG
TTGCTGGTGAAGAGAATCAGTATATTGCATATGTTGCTTATCCTCTTGATTTATTTGAAG
AAGGATCAGTAACAAATTTATTCACATCTATTGTAGGTAATGTATTTGGATTTAAAGCAT
TAAGAGCTTTACGTCTGGAAGATTTACGTATTCCTCCTGCTTATACAAAGACTTTTCAAG
GGCCGCCTCATGGTATTCAGGTTGAAAGAGATAAACTGAATAAATATGGACGACCATTAT
TGGGATGTACTATTAAACCCAAATTAGGTTTATCTGCTAAAAATTATGGTAGAGCTGTAT
ATGAATGTCTTCGCGGTGGACTTGACTTTACAAAAGATGACGAAAATGTGAACTCTCAGC
CTTTTATGCGATGGAGAGATAGATTCTTATTTGTAGCAGAAGCAATTTATAAATCTCAAG
CAGAAACTGGAGAAATTAAAGGTCACTATTTAAATGCTACTGCAGGAACTTGTGAAGAAA
TGCTGAAGAGAGCACAATGTGCAAGAGAATTAGGTATGCCTATTGTTATGCATGATTATC
TTACAGGTGGATTTACAGCTAATACTACTCTAGCTCATTATTGTCGAGATAATGGTTTAT
TACTTCATATCCACCGTGCTATGCACGCTGTACTTGACCGTCAAAAAAATCATGGTATGC
ATTTTCGTGTTTTAGCTAAAGCTCTTCGTCTTTCTGGTGGTGATCATGTGCATTCTGGTA
CTGTGGTAGGTAAATTGGAAGGCGAACGTGAAGTTACTTTAGGTTTTGTGGATTTACTTC
GTGATGATTATATTGAAAAAGATAGAAGTCGCGGTGTTTACTTTACCCAAGATTGGGTTT
CTTTACCAGGTGTGTTACCTGTAGCTTCAGGTGGAATTCATGTTTGGCATATGCCTGCAT
TAACTGAAATTTTTGGTGACGACTCAGTATTGCAATTTGGAGGAGGTACTTTAGGTCATC
CTTGGGGAAATGCTCCAGGAGCTGTAGCTAACCGAGTAGCTTTGGAAGCTTGTGTACAAG
CACGCAATGAGGGAAGAGATTTAGCTCGTGAAGGTAATGAAATTATTCGAGAGGCTACTA
AGTGGAGTCCTGAATTAGCTGCTGCTTGTGAA
>HQ380454_C_haitensis
GTACTGGATTTAAAGCAGGGGTAAAAGATTACAGATTAACTTACTATACTCCTGAGTATA
AAACTAAAGATACTGACATTTTAGCTGCATTTCGTGTAACTCCACAACCTGGCGTTCCAC
CTGAAGAAGCAGGTGCTGCAGTAGCTGCAGAATCTTCTACTGGTACATGGACTACTGTTT
GGACTGACGGATTAACTAGTTTGGACCGATACAAAGGAAGATGCTACGATATTGAACCTG
TTGCGGGTGAGGAGAATCAGTATATTGCATATGTTGCTTATCCTCTTGATTTATTTGAAG
AAGGATCAGTAACAAATTTATTCACATCTATTGTAGGTAACGTATTTGGATTTAAAGCAT
TAAGGGCTTTACGTCTGGAAGATTTACGTATTCCTCCTGCTTATACAAAGACTTTTCAAG
GGCCACCTCATGGTATTCAAGTTGAAAGAGATAAACTGAATAAATATGGACGACCATTAT
TGGGATGTACTATTAAACCCAAATTAGGTTTATCTGCTAAAAATTATGGTAGAGCTGTAT
ATGAATGTCTTCGCGGTGGACTTGACTTTACAAAAGATGACGAAAATGTGAACTCTCAGC
CTTTTATGCGATGGAGAGATAGATTCTTATTTGTAGCAGAAGCAATTTATAAATCTCAAG
CAGAAACTGGAGAAATTAAAGGTCACTATTTAAATGCTACTGCAGGAACTTGTGAAGAAA
TGCTTAAGAGAGCACAATGTGCAAGAGAATTAGGTATGCCTATTGTTATGCATGATTATC
TTACAGGTGGATTTACAGCTAATACTACTCTATCTCATTATTGTCGAGATAATGGTTTAT
TACTTCATATCCACCGTGCTATGCACGCTGTACTTGACCGTCAAAAAAATCATGGTATGC
ATTTTCGTGTTTTAGCTAAAGCTCTTCGTCTTTCTGGTGGTGATCATGTGCATTCTGGTA
CTGTAGTAGGTAAATTGGAAGGCGAACGTGAAGTTACTTTAGGTTTTGTGGATTTACTTC
GTGATGATTATATTGAAAAAGATAGAAGTCGCGGTGTTTACTTTACCCAAGATTGGGTTT
CTTTGCCAGGTGTATTACCTGTAGCTTCAGGTGGAATTCATGTTTGGCATATGCCTGCAT
TAACTGAAATTTTTGGTGACGATTCAGTATTACAATTTGGAGGAGGTACTTTAGGTCATC
CTTGGGGAAATGCTCCAGGAGCTGTAGCTAACCGAGTAGCTTTGGAAGCTTGTGTACAAG
CACGCAATGAGGGAAGAGACTTAGCTCGTGAAGGTAATGAAATTATTCGAGAGGCTTGTA
GATGGAGTCCTGAATTATCTGCTGCTTGTGAA
>HQ380445_C_drouetii
GTACTGGATTTAAAGCAGGGGTAAAAGATTACAGATTAACTTACTATACTCCTGAGTATA
AAACTAAAGATACTGACATTTTAGCTGCATTTCGTGTAACTCCACAACCTGGCGTTCCAC
CTGAAGAAGCAGGTGCTGCAGTAGCTGCAGAATCTTCTACTGGTACATGGACTACTGTTT
GGACTGACGGATTAACTAGTTTGGACCGATACAAAGGAAGATGCTACGATATTGAACCTG
TTGCGGGTGAGGAGAATCAGTATATTGCATATGTTGCTTATCCTCTTGATTTATTTGAAG
AAGGATCAGTAACAAATTTATTCACATCTATTGTAGGTAACGTATTTGGATTTAAAGCAT
TAAGGGCTTTACGTCTGGAAGATTTACGTATTCCTCCTGCTTATACAAAGACTTTTCAAG
GGCCACCTCATGGTATTCAAGTTGAAAGAGATAAACTGAATAAATATGGACGACCATTAT
TGGGATGTACTATTAAACCCAAATTAGGTTTATCTGCTAAAAATTATGGTAGAGCTGTAT
ATGAATGTCTTCGCGGTGGACTTGACTTTACAAAAGATGACGAAAATGTGAACTCTCAGC
CTTTTATGCGATGGAGAGATAGATTCTTATTTGTAGCAGAAGCAATTTATAAGTCTCAAG
CAGAAACTGGAGAAATTAAAGGTCACTATTTAAATGCTACTGCAGGAACTTGTGAAGAAA
TGCTTAAGAGAGCACAATGTGCAAGAGAATTAGGTATGCCTATTGTTATGCATGATTATC
TTACAGGTGGATTTACAGCTAATACTACTCTAGCTCATTATTGTCGAGATAATGGTTTAT
TACTTCATATCCACCGTGCTATGCACGCTGTACTTGACCGTCAAAAAAATCATGGTATGC
ATTTTCGTGTTTTAGCTAAAGCTCTTCGTCTTTCTGGTGGTGATCATGTGCATTCTGGTA
CTGTCGTAGGTAAATTGGAAGGCGAACGTGAAGTTACTTTAGGTTTTGTGGATTTACTTC
GTGATGATTATATTGAAAAAGATAGAAGTCGCGGTGTTTACTTTACCCAAGATTGGGTTT
CTTTACCAGGTGTATTACCTGTAGCTTCAGGTGGAATTCATGTTTGGCATATGCCTGCAT
TAACTGAAATTTTTGGCGACGATTCAGTATTACAATTTGGAGGAGGTACTTTAGGTCATC
CTTGGGGAAATGCTCCAGGAGCTGTAGCTAACCGAGTAGCTTTGGAAGCTTGTGTGCAAG
CACGCAATGAGGGAAGAGATTTAGCTCGTGAAGGTAATGAAATTATTCGAGAAGCTTCTA
AATGGAGTCCTGAATTATTTGCTGCTTGTGAA
>AF097163_C_globularis
GTGCTGGATTTAAAGCAGGGGTAAAAGATTACAGATTAACTTACTATACTCCTGAGTATA
AAACTAAAGATACTGACATTTTAGCTGCATTTCGTGTAACTCCACAACCTGGCGTTCCAC
CTGAAGAAGCAGGTGCTGCAGTAGCTGCAGAATCTTCTACTGGTACATGGACTACTGTTT
GGACTGACGGATTAACCAGTTTGGACCGATACAAAGGAAGATGCTACGATATTGAACCTG
TTGCTGGTGAAGAGAATCAGTTTATTGCATATGTTGCTTATCCTCTTGATTTATTTGAAG
AAGGATCAGTAACAAATTTATTCACATCCATTGTAGGTAATGTATTTGGATTTAAAGCAT
TAAGGGCTTTACGTCTGGAAGATTTACGTATTCCTCCTGCTTATACAAAGACTTTTCAAG
GGCCACCTCATGGTATTCAAGTTGAAAGAGATAAACTTAATAAATATGGACGACCATTAT
TGGGATGTACTATTAAACCGAAATTAGGTTTATCTGCTAAAAATTATGGTAGAGCTGTAT
ATGAATGTCTTCGCGGTGGACTTGACTTTACAAAAGATGACGAAAATGTGAACTCTCAGC
CTTTTATGCGATGGAGAGATAGATTCTTATTTGTAGCAGAAGCAATTTATAAATCTCAAG
GAGAAACTGGAGAAATCAAAGGTCACTATTTAAATGCTACTGCAGGAACTTGTGAAGAAA
TGCTTAAGAGAGCACAATGTGCAAGAGAATTAGGTATGCCTATTGTTATGCATGATTATC
TTACAGGTGGATTTACAGCTAATACTACTCTAGCTCATTATTGTCGAGATAATGGTTTAT
TACTTCATATCCACCGTGCTATGCACGCTGTACTTGACCGTCAAAAAAACCATGGTATGC
ATTTTCGTGTTTTAGCTAAAGCTCTTCGTCTTTCTGGTGGTGATCATGTGCATTCTGGTA
CTGTGGTAGGTAAATTGGAAGGCGAACGTGAAGTTACTTTAGGTTTTGTGGATTTACTTC
GTGATGATTATATTGAAAAAGATAGAAGTCGCGGTGTTTACTTTACACAAGATTGGGTCT
CTTTACCAGGTGTATTACCTGTAGCTTCAGGTGGAATTCATGTTTGGCATATGCCTGCAT
TAACTGAAATTTTTGGTGACGATTCAGTATTGCAATTTGGAGGAGGGACTTTAGGTCATC
CTTGGGGAAATGCTCCAGGAGCTGTAGCTAACCGAGTAGCTTTGGAAGCTTGTGTACAAG
CACGCAATGAGGGAAGAGATTTAGCTCGTGAAGGTAATGAAATTATTCGAGAGGCTGCTA
AGTGGAGTCCTGAATTAGCTGCTGCTTGTGAA
>HQ380465_C_kenoyeri
GTACTGGATTTAAAGCAGGGGTAAAAGATTACAGATTAACTTACTATACTCCTGAGTATA
AAACTAAAGATACTGACATTTTAGCTGCATTTCGTGTAACTCCACAACCTGGCGTTCCAC
CTGAAGAAGCAGGTGCTGCAGTAGCTGCAGAATCTTCTACTGGTACATGGACTACTGTTT
GGACTGACGGATTAACTAGTTTGGACCGATACAAAGGAAGATGCTACGATATTGAACCTG
TTGCAGGTGAGGAGAATCAGTATATTGCATATGTTGCTTATCCTCTTGATTTATTTGAAG
AAGGATCAGTAACAAATTTATTCACATCTATTGTAGGTAACGTATTTGGATTTAAAGCAT
TAAGGGCTTTACGTCTGGAAGATTTACGTATTCCTCCTGCTTATACAAAGACTTTTCAAG
GGCCACCTCATGGTATTCAAGTTGAAAGAGATAAACTGAATAAATATGGACGACCATTAT
TGGGATGTACTATTAAACCTAAATTAGGTTTATCTGCTAAAAATTATGGTAGAGCTGTAT
ATGAATGTCTTCGCGGTGGACTTGACTTTACAAAAGATGACGAAAATGTGAACTCTCAGC
CTTTTATGCGATGGAGAGATAGATTCTTATTTGTAGCAGAAGCAATTTATAAATCTCAAG
CAGAAACTGGAGAAATTAAAGGTCACTATTTAAATGCTACTGCAGGAACTTGTGAAGAAA
TGCTTAAGAGAGCACAATGTGCAAGAGAATTAGGTATGCCTATTGTTATGCATGATTATC
TTACAGGTGGGTTTACAGCTAATACTACTCTAGCTCATTATTGTCGAGATAATGGTTTAT
TACTTCATATCCACCGTGCTATGCACGCTGTACTTGACCGTCAAAAAAATCATGGTATGC
ATTTTCGTGTTTTAGCTAAAGCTCTTCGTCTTTCTGGTGGTGATCATGTGCACTCTGGTA
CTGTCGTAGGTAAATTGGAAGGCGAACGTGAAGTTACTTTAGGTTTTGTGGATTTACTTC
GTGATGATTATATTGAAAAAGATAGAAGTCGCGGTGTTTACTTTACCCAAGATTGGGTTT
CTTTACCAGGTGTATTACCTGTAGCTTCAGGTGGAATTCATGTTTGGCATATGCCTGCAT
TAACTGAAATTTTTGGTGACGATTCAGTATTACAATTTGGAGGAGGTACTTTAGGTCATC
CTTGGGGAAATGCTCCAGGAGCTGTAGCTAACCGAGTAGCTTTGGAAGCTTGTGTACAAG
CACGCAATGAGGGAAGAGATTTAGCTCGTGAAGGTAATGAAATTATTCGAGAGGCTTGTA
AATGGAGTCCTGAATTATTTGCTGCTTGTGAA
>AY170452_C_longifolia
GTACTGGATTTAAAGCAGGGGTAAAAGATTACAGATTAACTTACTATACTCCTGAGTATA
AAACTAAAGATACTGACATTTTAGCTGCATTTCGTGTAACTCCACAACCTGGCGTTCCAC
CTGAAGAAGCAGGCGCTGCAGTAGCTGCAGAATCTTCTACTGGTACATGGACTACTGTTT
GGACTGACGGATTAACTAGTTTGGACCGATACAAAGGAAGATGCTACGATATTGAACCTG
TTGCTGGTGAAGAGAATCAGTATATTGCATATGTTGCTTATCCTCTTGATTTATTTGAAG
AAGGATCAGTAACAAATTTATTCACATCTATTGTAGGTAATGTATTTGGATTTAAAGCAT
TAAGAGCTTTACGTCTGGAAGATTTACGTATTCCTCCTGCTTATACAAAGACTTTTCAAG
GGCCGCCTCATGGTATTCAGGTTGAAAGAGATAAACTGAATAAATATGGACGACCATTAT
TGGGATGTACTATTAAACCCAAATTAGGTTTATCTGCTAAAAATTATGGTAGAGCTGTAT
ATGAATGTCTTCGCGGTGGACTTGACTTTACAAAAGATGACGAAAATGTGAACTCTCAGC
CTTTTATGCGATGGAGAGATAGATTCTTATTTGTAGCAGAAGCAATTTATAAATCTCAAG
CAGAAACTGGAGAAATTAAAGGTCACTATTTAAATGCTACTGCAGGAACTTGTGAAGAAA
TGCTGAAGAGAGCACAATGTGCAAGAGAATTAGGTATGCCTATTGTTATGCATGATTATC
TTACAGGTGGATTTACAGCTAATACTACTCTAGCTCATTATTGTCGAGATAATGGTTTAT
TACTTCATATCCACCGTGCTATGCACGCTGTACTTGACCGTCAAAAAAATCATGGTATGC
ATTTTCGTGTTTTAGCTAAAGCTCTTCGTCTTTCTGGTGGTGATCATGTGCTTTCTGGTA
CTGTGGTAGGTAAATTGGAAGGCGAACGTGAAGTTACTTTAGGTTTTGTGGATTTACTTC
GTGATGATTATATTGAAAAAGATAGAAGTCGCGGTGTTTACTTTACCCAAGATTGGGTTT
CTTTACCAGGTGTGTTACCTGTAGCTTCAGGTGGAATTCATGTTTGGCATATGCCTGCAT
TAACTGAAATTTTTGGTGACGACTCAGTATTGCAATTTGGAGGAGGTACTTTAGGTCATC
CTTGGGGAAATGCTCCAGGAGCTGTAGCTAACCGAGTAGCTTTGGAAGCTTGTGTACAAG
CACGCAATGAGGGAAGAGATTTAGCTCGTGAAGGTAATGAAATTATTCGAGAGGCTACTA
AGTGGAGTCCTGAATTAGCTGCTGCTTGTGAA
>AF097169_C_rusbyana
GTGCTGGATTTAAAGCAGGGGTAAAAGATTACAGATTAACTTACTATACTCCTGAGTATA
AAACTAAAGATACTGACATTTTAGCTGCATTTCGTGTAACTCCACAACCTGGCGTTCCAC
CTGAAGAAGCAGGTGCTGCAGTAGCTGCAGAATCTTCTACTGGTACATGGACTACTGTTT
GGACTGACGGATTAACTAGTTTGGACCGATACAAAGGAAGATGCTACGATATTGAACCTG
TTGCGGGTGAGGAGAATCAGTATATTGCATATGTTGCTTATCCTCTTGATTTATTTGAAG
AAGGATCAGTAACAAATTTATTCACATCTATTGTAGGTAACGTATTTGGATTTAAAGCAT
TAAGGGCTTTACGTCTGGAAGATTTACGTATTCCTCCTGCTTATACAAAGACTTTTCAAG
GGCCACCTCATGGTATTCAAGTTGAAAGAGATAAACTGAATAAATATGGACGACCATTAT
TGGGATGTACTATTAAACCCAAATTAGGTTTATCTGCTAAAAATTATGGTAGAGCTGTAT
ATGAGTGTCTTCGCGGTGGACTTGACTTTACAAAAGATGACGAAAATGTGAACTCTCAGC
CTTTTATGCGATGGAGAGATAGATTCTTATTTGTAGCAGAAGCAATTTATAAATCTCAAG
CAGAAACTGGAGAAATTAAAGGTCACTATTTAAATGCTACTGCAGGAACTTGTGAAGAAA
TGCTTAAAAGAGCACAATGTGCAAGAGAATTAGGTATGCCTATTGTTATGCATGATTATC
TTACAGGTGGATTTACAGCTAATACTACTCTAGCTCATTATTGTCGAGATAATGGTTTAT
TACTTCATATTCACCGTGCTATGCACGCTGTACTTGACCGTCAAAAAAATCATGGTATGC
ATTTTCGTGTTTTAGCTAAAGCTCTTCGTCTTTCTGGTGGTGATCATGTGCATTCTGGTA
CTGTAGTAGGTAAATTGGAAGGCGAACGTGAAGTTACTTTAGGTTTTGTGGATTTACTTC
GTGATGATTATATTGAAAAAGATAGAAGTCGCGGTGTTTACTTTACCCAAGATTGGGTTT
CTTTACCAGGTGTATTACCTGTAGCTTCAGGTGGAATTCATGTTTGGCATATGCCTGCAT
TAACTGAAATTTTTGGTGACGATTCAGTATTACAATTTGGAGGAGGTACTTTAGGTCATC
CTTGGGGAAATGCTCCAGGAGCTGTAGCTAACCGAGTAGCTTTGGAAGCTTGTGTACAAG
CACGCAATGAGGGAAGAGACTTAGCTCGTGAAGGTAATGAAATTATTCGAGAGGCTTCTA
GATGGAGTCCTGAATTATCTGCTGCTTGTGAA
>L13476_C_connivens
GTGCTGGATTTAAAGCAGGGGTAAAAGATTACAGATTAACTTACTATACTCCTGAGTATA
AAACTAAAGATACTGACATTTTAGCTGCATTTCGTGTAACTCCACAACCTGGCGTTCCAC
CTGAAGAAGCAGGGGCTGCAGTAGCTGCAGAATCTTCTACTGGTACATGGACTACTGTTT
GGACTGACGGATTAACTAGTTTGGACCGATACAAAGGAAGATGCTACGATATTGAACCTG
TTGCTGGTGAAGAGAATCAGTTTATTGCATATGTTGCTTATCCTCTTGATTTATTTGAAG
AAGGATCAGTAACAAATTTATTCACATCCATTGTAGGTAATGTATTTGGATTTAAAGCAT
TAAGGGCTTTACGTCTGGAAGATTTACGTATTCCTCCTGCTTATACAAAGACTTTTCAAG
GGCCACCTCATGGTATTCAAGTTGAAAGAGATAAACTTAATAAATATGGACGACCATTAT
TGGGATGTACTATTAAACCGAAATTAGGTTTATCTGCTAAAAATTATGGTAGAGCTGTAT
ATGAATGTCTTCGCGGTGGACTTGACTTTACAAAAGATGACGAAAATGTTAACTCTCAGC
CTTTTATGCGATGGAGAGATAGATTCTTATTTGTAGCAGAAGCAATTTATAAATCTCAAG
GAGAAACTGGAGAAATTAAAGGTCACTATTTAAATGCTACTGCAGGAACTTGTGAAGAAA
TGCTTAAGAGAGCACAATGTGCAAGAGAATTAGGTATGCCTATTGTTATGCATGATTATC
TTACAGGTGGATTTACAGCTAATACTACTCTAGCTCATTATTGTCGAGATAATGGTTTAT
TACTTCATATCCACCGTGCTATGCACGCTGTACTTGACCGTCAAAAAAACCATGGTATGC
ATTTTCGTGTTTTACGTAAAGCTCTTCGTCTTTCTGGTGGTGATCATGTGCATTCTGGTA
CTGTGGTAGGTAAATTGGAAGGCGAACGTGAAGTTACTTTAGGTTTTGTGGATTTACTTC
GTGATGATTATATTGAAAAAGATAGAAGTCGCGGTGTTTACTTTACACAAGATTGGGTAT
ATTTACCAGGTGTATTACCTGTAGCTTCAGGTGGAATTCATGTTTGGCATATGCCTGCAT
TAACTGAAATTTTTGGTGACGATTCAGTATTGCAATTTGGAGGAGGCACTTTAGGTCATC
CTTGGGGAAATGCTCCAGGAGCTGTAGCTAACCGAGTAGCTTTGGAAGCTTGTGTACAAG
CACGCAATGAGGGAAGAGATTTAGCTCGTGAAGGTAATGAAATTATTCGAGAGGCTACTA
AGTGGAGTCCTGAATTAGCTGCTGCTTGTGAA
>KY656910_C_hydropitys
-----------------------------------------TACTATACTCCTGAGTATA
AAACTAAAGATACTGACATTTTAGCTGCATTTCGTGTAACTCCACAACCTGGCGTTCCAC
CTGAAGAAGCAGGTGCTGCAGTAGCTGCAGAATCTTCTACTGGTACATGGACTACTGTTT
GGACTGACGGATTAACTAGTTTGGACCGATACAAAGGAAGATGCTACGATATTGAACCTG
TTGCGGGTGAGGAGAATCAGTATATTGCATATGTTGCTTATCCTCTTGATTTATTTGAAG
AAGGATCAGTAACAAATTTATTCACATCTATTGTAGGTAACGTATTTGGATTTAAAGCAT
TAAGGGCTTTACGTCTGGAAGATTTACGTATTCCTCCTGCTTATACAAAGACTTTTCAAG
GGCCACCTCATGGTATTCAAGTTGAAAGAGATAAACTGAATAAATATGGACGACCATTAT
TGGGATGTACTATTAAACCCAAATTAGGTTTATCTGCTAAAAATTATGGTAGAGCTGTAT
ATGAATGTCTTCGCGGTGGACTTGACTTTACAAAAGATGACGAAAATGTGAACTCTCAGC
CTTTTATGCGATGGAGAGATAGATTCTTATTTGTAGCAGAAGCAATTTATAAATCTCAAG
CAGAAACTGGAGAAATTAAAGGTCACTATTTAAATGCTACTGCAGGGACTTGTGAAGAAA
TGCTTAAGAGAGCACAATGTGCAAGAGAATTAGGTATGCCTATTGTTATGCATGATTATC
TTACAGGTGGATTTACAGCTAATACTACTCTAGCTCATTATTGTCGAGATAATGGTTTAT
TACTTCATATTCACCGTGCTATGCACGCTGTACTTGACCGTCAAAAAAATCATGGCATGC
ATTTTCGTGTTTTAGCTAAAGCTCTTCGTCTTTCTGGTGGTGATCATGTGCATTCTGGTA
CTGTGGTAGGTAAATTGGAAGGCGAACGTGAAGTTACTTTAGGTTTTGTGGATTTACTTC
GTGATGATTATATTGAAAAAGATAGAAGTCGCGGTGTTTACTTTACCCAAGATTGGGTTT
CTTTACCAGGTGTATTACCTGTAGCTTCAGGTGGAATTCATGTTTGGCATATGCCTGCAT
TAACTGAAATTTTTGGTGACGATTCAGTATTACAATTTGGAGGAGGTACTTTAGGTCATC
CTTGGGGAAATGCTCCAGGAGCTGTAGCTAACCGAGTAGCTTTGGAAGCTTGTGTACAAG
CACGCAATGAGGGAAGAGACTTAGCTCGTGAAGGTAATGAAATT----------------
--------------------------------
>KT343913_C_zeylanica
GTACTGGATTTAAAGCAGGGGTAAAAGATTACAGATTAACTTACTATACTCCTGAGTATA
AAACTAAAGATACTGACATTTTAGCTGCATTTCGTGTAACTCCACAACCTGGCGTTCCAC
CTGAAGAAGCAGGTGCTGCAGTAGCTGCAGAATCTTCTACTGGTACATGGACTACTGTTT
GGACTGACGGATTAACTAGTTTGGACCGATACAAAGGAAGATGCTACGATATTGAACCTG
TTGCAGGTGAGGAGAATCAGTATATTGCATATGTTGCTTATCCTCTTGATTTATTTGAAG
AAGGATCAGTAACAAATTTATTCACATCTATTGTAGGTAACGTATTTGGATTTAAAGCAT
TAAGGGCTTTACGTCTGGAAGATTTACGTATTCCTCCTGCTTATACAAAGACTTTTCAAG
GGCCACCTCATGGTATTCAAGTTGAAAGAGATAAACTGAATAAATATGGACGACCATTAT
TGGGATGTACTATTAAACCCAAATTAGGTTTATCTGCTAAAAATTATGGTAGAGCTGTAT
ATGAATGTCTTCGCGGTGGACTTGACTTTACAAAAGATGACGAAAATGTGAACTCTCAGC
CTTTTATGCGATGGAGAGATAGATTCTTATTTGTAGCAGAAGCAATTTATAAATCTCAAG
CAGAAACTGGAGAAATTAAAGGTCACTATTTAAATGCTACTGCAGGAACTTGTGAAGAAA
TGCTTAAGAGAGCACAATGTGCAAGAGAATTAGGTATGCCTATTGTTATGCATGATTATC
TTACAGGTGGATTTACAGCTAATACTACTCTAGCTCATTATTGTCGAGATAATGGTTTAT
TACTTCATATTCACCGTGCTATGCACGCTGTACTTGACCGTCAAAAAAATCATGGTATGC
ATTTTCGTGTTTTAGCTAAAGCTCTTCGTCTTTCTGGTGGTGATCATGTGCATTCTGGTA
CTGTGGTAGGTAAATTGGAAGGCGAACGTGAAGTTACTTTAGGTTTTGTGGATTTACTTC
GTGATGATTATATTGAAAAAGATAGAAGTCGCGGTGTTTACTTTACCCAAGATTGGGTTT
CTTTACCAGGTGTATTACCTGTAGCTTCAGGTGGAATTCATGTTTGGCATATGCCTGCAT
TAACTGAAATTTTTGGTGACGATTCAGTATTACAATTTGGAGGAGGTACTTTAGGTCATC
------------------------------------------------------------
------------------------------------------------------------
--------------------------------
>HQ380451_C_foliolosa
GTACTGGATTTAAAGCAGGGGTAAAAGATTACAGATTAACTTACTATACTCCTGAGTATA
AAACTAAAGATACTGACATTTTAGCTGCATTTCGTGTAACTCCACAACCTGGCGTTCCAC
CTGAAGAAGCAGGTGCTGCAGTAGCTGCAGAATCTTCTACTGGTACATGGACTACTGTTT
GGACTGACGGATTAACTAGTTTGGACCGATACAAAGGAAGATGCTACGATATTGAACCTG
TTGCGGGTGAGGAGAATCAGTATATTGCATATGTTGCTTATCCTCTTGATTTATTTGAAG
AAGGATCAGTAACAAATTTATTCACATCTATTGTAGGTAACGTATTTGGATTTAAAGCAT
TAAGGGCTTTACGTCTGGAAGATTTACGTATTCCTCCTGCTTATACAAAGACTTTTCAAG
GGCCACCTCATGGTATTCAAGTTGAAAGAGATAAACTGAATAAATATGGACGACCATTAT
TGGGATGTACTATTAAACCCAAATTAGGTTTATCTGCTAAAAATTATGGTAGAGCTGTAT
ATGAATGTCTTCGCGGTGGACTTGACTTTACAAAAGATGACGAGAATGTGAACTCTCAGC
CTTTTATGCGATGGAGAGATAGATTCTTATTTGTAGCAGAAGCAATTTATAAATCTCAAG
CAGAAACTGGAGAAATTAAAGGTCACTATTTAAATGCTACTGCAGGAACTTGTGAAGAAA
TGCTTAAGAGAGCACAATGTGCAAGAGAATTAGGTATGCCTATTGTTATGCATGATTATC
TTACAGGTGGGTTTACAGCTAATACTACTCTAGCTCATTATTGTCGAGATAATGGTTTAT
TACTTCATATCCACCGTGCTATGCACGCTGTACTTGACCGTCAAAAAAATCATGGTATGC
ATTTTCGTGTTTTAGCTAAAGCTCTTCGTCTTTCTGGTGGTGATCATGTGCACTCTGGTA
CTGTCGTAGGTAAATTGGAAGGCGAACGTGAAGTTACTTTAGGTTTTGTGGATTTACTTC
GTGATGATTATATTGAAAAAGATAGAAGTCGCGGTGTTTACTTTACCCAAGATTGGGTTT
CTTTACCAGGTGTATTACCTGTAGCTTCAGGTGGAATTCATGTTTGGCATATGCCTGCAT
TAACTGAAATTTTTGGTGACGATTCAGTATTACAATTTGGAGGAGGTACTTTAGGCCATC
CTTGGGGAAATGCTCCAGGAGCTGTAGCTAACCGAGTAGCTTTGGAAGCTTGTGTACAAG
CACGCAATGAGGGAAGAGATTTAGCTCGTGAAGGTAATGAAATTATTCGAGAGGCTTCTC
AATGGAGTCCTGAATTATTGGCTGCTTGTGAA
>AB440254_C_leptospora
--GCTGGATTTAAAGCAGGGGTAAAAGATTACAGATTAACTTACTATACTCCTGAGTATA
AAACTAAAGATACTGACATTTTAGCTGCATTTCGTGTAACTCCACAACCTGGCGTTCCAC
CTGAAGAAGCAGGTGCTGCAGTAGCTGCAGAATCTTCTACTGGTACATGGACTACTGTTT
GGACTGACGGATTAACTAGTTTGGACCGATACAAAGGAAGATGCTACGATATTGAACCTG
TTGCTGGTGAAGAGAATCAGTTTATTGCATATGTTGCTTATCCTCTTGATTTATTTGAAG
AAGGATCAGTAACAAATTTATTCACATCTATTGTAGGTAATGTATTTGGATTTAAAGCAT
TAAGGGCTTTACGTCTGGAAGATTTACGTATTCCTCCTGCTTATACAAAGACTTTTCAAG
GGCCACCTCATGGTATTCAAGTTGAAAGAGATAAACTGAATAAATATGGACGACCATTAT
TGGGATGTACTATTAAACCGAAATTAGGTTTATCTGCTAAAAATTACGGTAGAGCTGTAT
ATGAATGTCTTCGCGGTGGACTTGACTTTACAAAAGATGACGAAAATGTGAACTCTCAGC
CTTTTATGCGATGGAGAGATAGATTCTTATTTGTAGCAGAAGCAATTTATAAATCTCAAG
GAGAAACTGGAGAAATTAAAGGTCACTATTTAAATGCTACTGCAGGAACTTGTGAAGAAA
TGCTTAAGAGAGCACAATGTGCAAGAGAATTAGGTATGCCTATTGTTATGCATGATTATC
TTACAGGTGGATTTACAGCTAATACTACTCTAGCTCATTATTGTCGAGATAATGGTTTAT
TACTTCATATCCACCGTGCTATGCACGCTGTACTTGACCGTCAAAAAAACCATGGTATGC
ATTTTCGTGTTTTAGCTAAAGCTCTTCGTCTTTCTGGTGGTGATCATGTGCATTCTGGTA
CTGTGGTAGGTAAATTGGAAGGCGAACGTGAAGTTACTTTAGGTTTTGTGGATTTACTTC
GTGATGATTATATTGAAAAAGATAGAAGTCGCGGTGTTTACTTTACACAAGATTGGGTTT
CTTTGCCAGGTGTATTACCTGTAGCTTCAGGTGGAATTCATGTTTGGCATATGCCTGCAT
TAACTGAAATTTTTGGTGACGATTCAGTATTGCAATTTGGAGGAGGCACTTTAGGT----
------------------------------------------------------------
------------------------------------------------------------
--------------------------------
>KY656915_C_foliolosa
---------------------------ATTACAGATTAACTTACTATACTCCTGAGTATA
AAACTAAAGATACTGACATTTTAGCTGCATTTCGTGTAACTCCACAACCTGGCGTTCCAC
CTGAAGAAGCAGGTGCTGCAGTAGCTGCAGAATCTTCTACTGGTACATGGACTACTGTTT
GGACTGACGGATTAACTAGTTTGGACCGATACAAAGGAAGATGCTACGATATTGAACCTG
TTGCGGGTGAGGAGAATCAGTATATTGCATATGTTGCTTATCCTCTTGATTTATTTGAAG
AAGGATCAGTAACAAATTTATTCACATCTATTGTAGGTAACGTATTTGGATTTAAAGCAT
TAAGGGCTTTACGTCTGGAAGATTTACGTATTCCTCCTGCTTATACAAAGACTTTTCAAG
GGCCACCTCATGGTATTCAAGTTGAAAGAGATAAACTGAATAAATATGGACGACCATTAT
TGGGATGTACTATTAAACCCAAATTAGGTTTATCTGCTAAAAATTATGGTAGAGCTGTAT
ATGAATGTCTTCGCGGTGGACTTGACTTTACAAAAGATGACGAGAATGTGAACTCTCAGC
CTTTTATGCGATGGAGAGATAGATTCTTATTTGTAGCAGAAGCAATTTATAAATCTCAAG
CAGAAACTGGAGAAATTAAAGGTCACTATTTAAATGCTACTGCAGGAACTTGTGAAGAAA
TGCTTAAGAGAGCACAATGTGCAAGAGAATTAGGTATGCCTATTGTTATGCATGATTATC
TTACAGGTGGGTTTACAGCTAATACTACTCTATCTCATTATTGTCGAGATAATGGTTTAT
TACTTCATATCCACCGTGCTATGCACGCTGTACTTGACCGTCAAAAAAATCATGGTATGC
ATTTTCGTGTTTTAGCTAAAGCTCTTCGTCTTTCTGGTGGTGATCATGTGCACTCTGGTA
CTGTCGTAGGTAAATTGGAAGGCGAACGTGAAGTTACTTTAGGTTTTGTGGATTTACTTC
GTGATGATTATATTGAAAAAGATAGAAGTCGCGGTGTTTACTTTACCCAAGATTGGGTTT
CTTTACCAGGTGTATTACCTGTAGCTTCAGGTGGAATTCATGTTTGGCATATGCCTGCAT
TAACTGAAATTTTTGGTGACGATTCAGTATTACAATTTGGAGGAGGTACTTTAGGCCATC
CTTGGGGAAATGCTCCAGGAGCTGTAGCTAACCGAGTAGCTTTGGAAGCTTGTGTACAAG
CACGCAATGAGGGAAGAGATTTAGCTCGTGAAGGTAATGAAATTATTCGAGAGGC-----
--------------------------------
>HQ380450_C_foliolosa
GTACTGGATTTAAAGCAGGGGTAAAAGATTACAGATTAACTTACTATACTCCTGAGTATA
AAACTAAAGATACTGACATTTTAGCTGCATTTCGTGTAACTCCACAACCTGGCGTTCCAC
CTGAAGAAGCAGGTGCTGCAGTAGCTGCAGAATCTTCTACTGGTACATGGACTACTGTTT
GGACTGACGGATTAACTAGTTTGGACCGATATAAAGGAAGATGCTACGATATTGAACCTG
TTGCGGGTGAGGAGAATCAGTATATTGCATATGTTGCTTATCCTCTTGATTTATTTGAAG
AAGGATCAGTAACAAATTTATTCACATCTATTGTAGGTAACGTATTTGGATTTAAAGCAT
TAAGGGCTTTACGTCTGGAAGATTTACGTATTCCTCCTGCTTATACAAAGACTTTTCAAG
GGCCACCTCATGGTATTCAAGTTGAAAGAGATAAACTGAATAAATATGGACGACCATTAT
TGGGATGTACTATTAAACCCAAATTAGGTTTATCTGCTAAAAATTATGGTAGAGCTGTAT
ATGAATGTCTTCGCGGTGGACTTGACTTTACAAAAGATGACGAGAATGTGAACTCTCAGC
CTTTTATGCGATGGAGAGATAGATTCTTATTTGTAGCAGAAGCAATTTATAAATCTCAAG
CAGAAACTGGAGAAATTAAAGGTCACTATTTAAATGCTACTGCAGGAACTTGTGAAGAAA
TGCTTAAGAGAGCACAATGTGCAAGAGAATTAGGTATGCCTATTGTTATGCATGATTATC
TTACAGGTGGGTTTACAGCTAATACTACTCTAGCTCATTATTGTCGAGACAATGGTTTAT
TACTTCATATCCACCGTGCTATGCACGCTGTACTTGACCGTCAAAAAAATCATGGTATGC
ATTTTCGTGTTTTAGCTAAAGCTCTTCGTCTTTCTGGTGGTGATCATGTGCACTCTGGTA
CTGTCGTAGGTAAATTGGAAGGCGAACGTGAAGTTACTTTAGGTTTTGTGGATTTACTTC
GTGATGATTATATTGAAAAAGATAGAAGTCGCGGTGTTTACTTTACCCAAGATTGGGTTT
CTTTACCAGGTGTATTACCTGTAGCTTCAGGTGGAATTCATGTTTGGCATATGCCTGCAT
TAACTGAAATTTTTGGTGACGATTCAGTATTACAATTTGGAGGAGGTACTTTAGGTCATC
CTTGGGGAAATGCTCCAGGAGCTGTAGCTAACCGAGTAGCTTTGGAAGCTTGTGTACAAG
CACGCAATGAGGGAAGAGATTTAGCTCGTGAAGGTAATGAAATTATTCGAGAGGCTTCTC
AATGGAGTCCTGAATTATTGGCTGCTTGTGAA
>HQ380448_C_foliolosa
GTACTGGATTTAAAGCAGGGGTAAAAGATTACAGATTAACTTACTATACTCCTGAGTATA
AAACTAAAGATACTGACATTTTAGCTGCATTTCGTGTAACTCCACAACCTGGCGTTCCAC
CTGAAGAAGCAGGTGCTGCAGTAGCTGCAGAATCTTCTACTGGTACATGGACTACTGTTT
GGACTGACGGATTAACTAGTTTGGACCGATACAAAGGAAGATGCTACGATATTGAACCTG
TTGCGGGTGAGGAGAATCAGTATATTGCATATGTTGCTTATCCTCTTGATTTATTTGAAG
AAGGATCAGTAACAAATTTATTCACATCTATTGTAGGTAACGTATTTGGATTTAAAGCAT
TAAGGGCTTTACGTCTGGAAGATTTACGTATTCCTCCTGCTTATACAAAGACTTTTCAAG
GGCCACCTCATGGTATTCAAGTTGAAAGAGATAAACTGAATAAATATGGACGACCATTAT
TGGGATGTACTATTAAACCCAAATTAGGTTTATCTGCTAAAAATTATGGTAGAGCTGTAT
ATGAATGTCTTCGCGGTGGACTTGACTTTACAAAAGATGACGAGAATGTGAACTCTCAGC
CTTTTATGCGATGGAGAGATAGATTCTTATTTGTAGCAGAAGCAATTTATAAATCTCAAG
CAGAAACTGGAGAAATTAAAGGTCACTATTTAAATGCTACTGCAGGAACTTGTGAAGAAA
TGCTTAAGAGAGCACAATGTGCAAGAGAATTAGGTATGCCTATTGTTATGCATGATTATC
TTACAGGTGGGTTTACAGCTAATACTACTCTAGCTCATTATTGTCGAGATAATGGTTTAT
TACTTCATATCCACCGTGCTATGCACGCTGTAATTGACCGTCAAAAAAATCATGGTATGC
ATTTTCGTGTTTTAGCTAAAGCTCTTCGTCTTTCTGGTGGTGATCATGTGCACTCTGGTA
CTGTCGTAGGTAAATTGGAAGGCGAACGTGAAGTTACTTTAGGTTTTGTGGATTTACTTC
GTGATGATTATATTGAAAAAGATAGAAGTCGCGGTGTTTACTTTACCCAAGATTGGGTTT
CTTTACCAGGTGTATTACCTGTAGCTTCAGGTGGAATTCATGTTTGGCATATGCCTGCAT
TAACTGAAATTTTTGGTGACGATTCAGTATTACAATTTGGAGGAGGTACTTTAGGCCATC
CTTGGGGAAATGCTCCAGGAGCTGTAGCTAACCGAGTAGCTTTGGAAGCTTGTGTACAAG
CACGCAATGAGGGAAGAGATTTAGCTCGTGAAGGTAATGAAATTATTCGAGAGGCTTGTC
AATGGAGTCCTGAATTATCGGCTGCTTGTGAA
>DQ076299_C_zeylanica
GTACTGGATTTAAAGCAGGGGTAAAAGATTACAGATTAACTTACTATACTCCTGAGTATA
AAACTAAAGATACTGACATTTTAGCTGCATTTCGTGTAACTCCACAACCTGGCGTTCCAC
CTGAAGAAGCAGGTGCTGCAGTAGCTGCAGAATCTTCTACTGGTACATGGACTACTGTTT
GGACTGACGGATTAACTAGTTTGGACCGATACAAAGGAAGATGCTACGATATTGAACCTG
TTGCTGGTGAGGAGAATCAGTATATTGCATATGTTGCTTATCCTCTTGATTTATTTGAAG
AAGGATCAGTAACAAATTTATTCACATCTATTGTAGGTAACGTATTTGGATTTAAAGCAT
TAAGGGCTTTACGTCTGGAAGATTTACGTATTCCTCCTGCTTATACAAAGACTTTTCAAG
GGCCACCTCATGGTATTCAAGTTGAAAGAGATAAACTGAATAAATATGGACGACCATTAT
TGGGATGTACTATTAAACCCAAATTAGGTTTATCTGCTAAAAATTATGGTAGAGCTGTAT
ATGAATGTCTTCGCGGTGGACTTGACTTTACAAAAGATGACGAAAATGTGAACTCTCAGC
CTTTTATGCGATGGAGAGATAGATTCTTATTTGTAGCAGAAGCAATTTATAAATCTCAAG
CAGAAACTGGAGAAATTAAAGGTCACTATTTAAATGCTACTGCAGGAACTTGTGAAGAAA
TGCTTAAGAGAGCACAATGTGCAAGAGAATTAGGTATGCCTATTGTTATGCATGATTATC
TTACAGGTGGATTTACAGCTAATACTACTCTAGCTCATTATTGTCGAGATAATGGTTTAT
TACTTCATATTCACCGTGCTATGCACGCTGTACTTGACCGTCAAAAAAATCATGGTATGC
ATTTTCGTGTTTTAGCTAAAGCTCTTCGTCTTTCTGGTGGAGATCATGTGCATTCTGGTA
CTGTGGTAGGTAAATTGGAAGGCGAACGTGAAGTTACTTTAGGTTTTGTGGATTTACTTC
GTGATGATTATATTGAAAAAGATAGAAGTCGCGGTGTTTACTTTACCCAAGATTGGGTTT
CTTTACCAGGTGTATTACCTGTAGCTTCAGGTGGAATTCATGTTTGGCATATGCCTGCAT
TAACTGAAATTTTTGGTGACGATTCAGTATTACAATTTGGAGGAGGTACTTTAGGT----
------------------------------------------------------------
------------------------------------------------------------
--------------------------------
>AB359169_C_zeylanica
--ACTGGATTTAAAGCAGGGGTAAAAGATTACAGATTAACTTACTATACTCCTGAGTATA
AAACTAAAGATACTGACATTTTAGCTGCATTTCGTGTAACTCCACAACCTGGCGTTCCAC
CTGAAGAAGCAGGTGCTGCAGTAGCTGCAGAATCTTCTACTGGTACATGGACTACTGTTT
GGACTGACGGATTAACTAGTTTGGACCGATACAAAGGAAGATGCTACGATATTGAACCTG
TTGCAGGTGAGGAGAATCAGTATATTGCATATGTTGCTTATCCTCTTGATTTATTTGAAG
AAGGATCAGTAACAAATTTATTCACATCTATTGTAGGTAACGTATTTGGATTTAAAGCAT
TAAGGGCTTTACGTCTGGAAGATTTACGTATTCCTCCTGCTTATACAAAGACTTTTCAAG
GGCCACCTCATGGTATTCAAGTTGAAAGAGATAAACTGAATAAATATGGACGACCATTAT
TGGGATGTACTATTAAACCCAAATTAGGTTTATCTGCTAAAAATTATGGTAGAGCTGTAT
ATGAATGTCTTCGCGGTGGACTTGACTTTACAAAAGATGACGAAAATGTGAACTCTCAGC
CTTTTATGCGATGGAGAGATAGATTCTTATTTGTAGCAGAAGCAATTTATAAATCTCAAG
CAGAAACTGGAGAAATTAAAGGTCACTATTTAAATGCTACTGCAGGAACTTGTGAAGAAA
TGCTTAAGAGAGCACAATGTGCAAGAGAATTAGGTATGCCTATTGTTATGCATGATTATC
TTACAGGTGGATTTACAGCTAATACTACTCTAGCTCATTATTGTCGAGATAATGGTTTAT
TACTTCATATTCACCGTGCTATGCACGCTGTACTTGACCGTCAAAAAAATCATGGTATGC
ATTTTCGTGTTTTAGCTAAAGCTCTTCGTCTTTCTGGTGGTGATCATGTGCATTCTGGTA
CTGTGGTAGGTAAATTGGAAGGCGAACGTGAAGTTACTTTAGGTTTTGTGGATTTACTTC
GTGATGATTATATTGAAAAAGATAGAAGTCGCGGTGTTTACTTTACCCAAGATTGGGTTT
CTTTACCAGGTGTATTACCTGTAGCTTCAGGTGGAATTCATGTTTGGCATATGCCTGCAT
TAACTGAAATTTTTGGTGACGATTCAGTATTACAATTTGGAGGAGGTACTTTAGGT----
------------------------------------------------------------
------------------------------------------------------------
--------------------------------
>KY656909_C_rusbyana
-------------------------------------------CTATACTCCTGAGTATA
AAACTAAAGATACTGACATTTTAGCTGCATTTCGTGTAACTCCACAACCTGGCGTTCCAC
CTGAAGAAGCAGGTGCTGCAGTAGCTGCAGAATCTTCTACTGGTACATGGACTACTGTTT
GGACTGACGGATTAACTAGTTTGGACCGATACAAAGGAAGATGCTACGATATTGAACCTG
TTGCGGGTGAGGAGAATCAGTATATTGCATATGTTGCTTATCCTCTTGATTTATTTGAAG
AAGGATCAGTAACAAATTTATTCACATCTATTGTAGGTAACGTATTTGGATTTAAAGCAT
TAAGGGCTTTACGTCTGGAAGATTTACGTATTCCTCCTGCTTATACAAAGACTTTTCAAG
GGCCACCTCATGGTATTCAAGTTGAAAGAGATAAACTGAATAAATATGGACGACCATTAT
TGGGATGTACTATTAAACCCAAATTAGGTTTATCTGCTAAAAATTATGGTAGAGCTGTAT
ATGAGTGTCTTCGCGGTGGACTTGACTTTACAAAAGATGACGAAAATGTGAACTCTCAGC
CTTTTATGCGATGGAGAGATAGATTCTTATTTGTAGCAGAAGCAATTTATAAATCTCAAG
CAGAAACTGGAGAAATTAAAGGTCACTATTTAAATGCTACTGCAGGAACTTGTGAAGAAA
TGCTTAAGAGAGCACAATGTGCAAGAGAATTAGGTATGCCTATTGTTATGCATGATTATC
TTACAGGTGGATTTACAGCTAATACTACTCTAGCTCATTATTGTCGAGATAATGGTTTAT
TACTTCATATTCACCGTGCTATGCACGCTGTACTTGACCGTCAAAAAAATCATGGTATGC
ATTTTCGTGTTTTAGCTAAAGCTCTTCGTCTTTCTGGTGGTGATCATGTGCATTCTGGTA
CTGTAGTAGGTAAATTGGAAGGCGAACGTGAAGTTACTTTAGGTTTTGTGGATTTACTTC
GTGATGATTATATTGAAAAAGATAGAAGTCGCGGTGTTTACTTTACCCAAGATTGGGTTT
CTTTACCAGGTGTATTACCTGTAGCCTCAGGTGGAATTCATGTTTGGCATATGCCTGCAT
TAACTGAAATTTTTGGTGACGATTCAGTATTACAATTTGGAGGAGGTACTTTAGGTCATC
CTTGGGGAAATGCTCCAGGAGCTGTAGCTAACCGAGTAGCTTTGGAAGCTTGTGTACAAG
CACGCAATGAGGGAAGAGACTTAGCTCGTGAAGGTAATGAAATTATTCGAGAG-------
--------------------------------
>HQ380449_C_foliolosa
GTACTGGATTTAAAGCAGGGGTAAAAGATTACAGATTAACTTACTATACTCCTGAGTATA
AAACTAAAGATACTGACATTTTAGCTGCATTTCGTGTAACTCCACAACCTGGCGTTCCAC
CTGAAGAAGCAGGTGCTGCAGTAGCTGCAGAATCTTCTACTGGTACATGGACTACTGTTT
GGACTGACGGATTAACTAGTTTGGACCGATACAAAGGAAGATGCTACGATATTGAACCTG
TTGCGGGTGAGGAGAATCAGTATATTGCATATGTTGCTTATCCTCTTGATTTATTTGAAG
AAGGATCAGTAACAAATTTATTTACATCTATTGTAGGTAACGTATTTGGATTTAAAGCAT
TAAGGGCTTTACGTCTGGAAGATTTACGTATTCCTCCTGCTTATACAAAGACTTTTCAAG
GGCCACCTCATGGTATTCAAGTTGAAAGAGATAAACTGAATAAATATGGACGACCATTAT
TGGGATGTACTATTAAACCCAAATTAGGTTTATCTGCTAAAAATTATGGTAGAGCTGTAT
ATGAATGTCTTCGCGGTGGACTTGACTTTACAAAAGATGACGAGAATGTGAACTCTCAGC
CTTTTATGCGATGGAGAGATAGATTCTTATTTGTAGCAGAAGCAATTTATAAATCTCAAG
CAGAAACTGGAGAAATTAAAGGTCACTATTTAAATGCTACTGCAGGAACTTGTGAAGAAA
TGCTTAAAAGAGCACAATGTGCAAGAGAATTAGGTATGCCTATTGTTATGCATGATTATC
TTACAGGTGGGTTTACAGCTAATACTACTCTAGCTCATTATTGTCGAGATAATGGTTTAT
TACTTCATATCCACCGTGCTATGCACGCTGTACTTGATCGTCAAAAAAATCATGGTATGC
ATTTTCGTGTTTTAGCTAAAGCTCTTCGTCTTTCTGGTGGTGATCATGTGCACTCTGGTA
CTGTCGTAGGTAAATTGGAAGGCGAACGTGAAGTTACTTTAGGTTTTGTGGATTTACTTC
GTGATGATTATATTGAAAAAGATAGAAGTCGCGGTGTTTACTTTACCCAAGATTGGGTTT
CTTTACCAGGTGTATTACCTGTAGCTTCAGGTGGAATTCATGTTTGGCATATGCCTGCAT
TAACTGAAATTTTTGGTGACGATTCAGTATTACAATTTGGAGGAGGTACTTTAGGTCATC
CTTGGGGAAATGCTCCAGGAGCTGTAGCTAACCGAGTAGCTTTGGAAGCTTGTGTACAAG
CACGCAATGAGGGAAGAGATTTAGCTCGTGAAGGTAATGAAATTATTCGAGAGGCTTCTC
--------------------------------
>AB606677_C_braunii
GTGCTGGATTTAAAGCAGGGGTAAAAGATTACAGATTAACTTACTATACTCCTGAGTATA
AAACTAAAGATACTGACATTTTAGCTGCATTTCGTGTAACTCCACAACCTGGCGTTCCAC
CTGAAGAAGCAGGTGCTGCAGTAGCTGCAGAATCTTCTACTGGTACATGGACTACTGTTT
GGACTGACGGATTAACTAGTTTGGACCGATACAAAGGAAGATGCTACGATATTGAACCTG
TTGCTGGTGAAGAGAATCAGTATATTGCATATGTTGCTTATCCTCTTGATTTGTTTGAAG
AAGGATCAGTAACAAATTTATTTACATCTATTGTAGGTAATGTATTTGGATTTAAAGCAT
TAAGGGCTTTACGTCTGGAAGATTTACGTATTCCTCCTGCTTATACAAAGACTTTTCAAG
GGCCACCTCATGGTATTCAGGTTGAAAGAGATAAACTGAATAAATATGGACGACCATTAT
TGGGATGTACTATTAAACCCAAATTAGGTTTATCTGCTAAAAATTATGGTAGAGCTGTAT
ATGAATGTCTTCGCGGTGGACTTGACTTTACAAAAGATGACGAAAATGTTAACTCTCAGC
CTTTTATGCGATGGAGAGATAGATTCCTATTTGTAGCAGAAGCAATTTATAAATCTCAAG
CAGAAACTGGAGAAATTAAAGGTCACTATTTAAATGCTACTGCAGGAACTTGTGAAGAAA
TGCTTAAGAGAGCACAATGTGCAAGAGAATTAGGTATGCCTATTGTTATGCATGATTATC
TTACAGGTGGATTTACAGCTAATACTACTCTATCTCATTATTGTCGAGATAATGGTTTAT
TGCTTCATATTCACCGTGCTATGCATGCTGTACTTGATCGTCAAAAAAATCATGGTATGC
ATTTTCGTGTTTTAGCTAAAGCTCTTCGTCTTTCTGGTGGTGATCATGTGCATTCTGGTA
CTGTGGTAGGCAAATTGGAAGGCGAACGTGAAGTTACTTTAGGTTTTGTGGATTTACTTC
GTGATGATTATATTGAAAAAGATAGAAGTCGCGGTGTTTACTTTACCCAAGATTGGGTTT
CTTTACCAGGTGTATTACCTGTAGCTTCAGGTGGAATTCATGTTTGGCATATGCCTGCAT
TAACTGAAATTTTTGGTGACGATTCAGTATTACAATTTGGAGGAGGTACTTTAGGTCATC
CTTGGGGAAATGCTCCAGGAGCTGTAGCTAACCGAGTAGCTTTGGAAGCTTGCGTACAAG
CACGCAATGAGGGAAGAGATTTAGCTCGTGAAGGTAATGAAATTATTCGAGAGGCTACCA
AGTGGAGTCCTGAATTAGCTGCTGCTTGTGAA
>AB440246_C_globularis
--GCTGGATTTAAAGCAGGGGTAAAAGATTACAGATTAACTTACTATACTCCTGAGTATA
AAACTAAAGATACTGACATTTTAGCTGCATTTCGTGTAACTCCACAACCTGGCGTTCCAC
CTGAAGAAGCAGGTGCTGCAGTAGCTGCAGAATCTTCTACTGGTACATGGACTACTGTTT
GGACTGACGGATTAACCAGTTTGGACCGATACAAAGGAAGATGCTACGATATTGAACCTG
TTGCTGGTGAAGAGAATCAGTTTATTGCATATGTTGCTTATCCTCTTGATTTATTTGAAG
AAGGATCAGTAACAAATTTATTCACATCCATTGTAGGTAATGTATTTGGATTTAAAGCAT
TAAGGGCTTTACGTCTGGAAGATTTACGTATTCCTCCTGCTTATACAAAGACTTTTCAAG
GGCCACCTCATGGTATTCAAGTTGAAAGAGATAAACTTAATAAATATGGACGACCATTAT
TGGGATGTACTATTAAACCGAAATTAGGTTTATCTGCTAAAAATTATGGTAGAGCTGTAT
ATGAATGTCTTCGCGGTGGACTTGACTTTACAAAAGATGACGAAAATGTGAACTCTCAGC
CTTTTATGCGATGGAGAGATAGATTCTTATTTGTAGCAGAAGCAATTTATAAATCTCAAG
GAGAAACTGGAGAAATCAAAGGTCACTATTTAAATGCTACTGCAGGAACTTGTGAAGAAA
TGCTTAAGAGAGCACAATGTGCAAGAGAATTAGGTATGCCTATTGTTATGCATGATTATC
TTACAGGTGGATTTACAGCTAATACTACTCTAGCTCATTATTGTCGAGATAATGGTTTAT
TACTTCATATCCACCGTGCTATGCACGCTGTACTTGACCGTCAAAAAAACCATGGTATGC
ATTTTCGTGTTTTAGCTAAAGCTCTTCGTCTTTCTGGTGGTGATCATGTGCATTCTGGTA
CTGTGGTAGGTAAATTGGAAGGCGAACGTGAAGTTACTTTAGGTTTTGTGGATTTACTTC
GTGATGATTATATTGAAAAAGATAGAAGTCGCGGTGTTTACTTTACACAAGATTGGGTTT
CTTTACCAGGTGTATTACCTGTAGCTTCAGGTGGAATTCATGTTTGGCATATGCCTGCAT
TAACTGAAATTTTTGGTGACGATTCAGTATTGCAATTTGGAGGAGGGACTTTAGGT----
------------------------------------------------------------
------------------------------------------------------------
--------------------------------
>AB440255_C_tomentosa
--GCTGGATTTAAAGCAGGGGTAAAAGATTACAGATTAACTTACTATACTCCTGAGTATA
AAACTAAAGATACTGACATTTTAGCTGCATTTCGTGTAACTCCACAACCTGGCGTTCCAC
CTGAAGAAGCAGGTGCTGCAGTAGCTGCAGAATCTTCTACTGGTACATGGACTACTGTTT
GGACTGACGGATTAACTAGTTTGGACCGATACAAAGGAAGATGCTACGATATTGAACCTG
TTGCTGGCGAAGAGAATCAGTTTATTGCATATGTTGCTTATCCTCTTGATTTATTTGAAG
AAGGATCAGTAACAAATTTATTCACATCCATTGTAGGTAATGTATTTGGATTTAAAGCAT
TAAGGGCTTTACGTCTGGAAGATTTACGTATTCCTCCTGCTTATACAAAGACTTTCCAAG
GGCCACCTCATGGTATTCAAGTTGAAAGAGATAAACTGAATAAATATGGACGACCATTAT
TGGGATGTACTATTAAGCCCAAATTAGGTTTATCTGCTAAAAATTATGGTAGAGCAGTAT
ATGAATGTCTTCGCGGTGGACTTGACTTTACAAAAGATGACGAAAACGTGAACTCTCAGC
CTTTTATGCGATGGAGAGATAGATTCTTATTTGTAGCAGAAGCAATTTACAAATCTCAAG
CAGAAACTGGAGAAATTAAAGGTCACTATTTAAATGCTACTGCAGGAACTTGTGAAGAAA
TGCTTAAGAGAGCACAATGTGCAAAAGAATTAGGTATGCCTATTGTTATGCATGATTATC
TTACAGGTGGATTTACAGCTAATACTACTCTATCTCATTATTGTCGAGATAATGGTTTAT
TACTTCATATCCACCGTGCTATGCACGCTGTACTTGACCGTCAAAAAAACCATGGTATGC
ATTTTCGTGTTTTAGCTAAAGCTCTTCGTCTTTCTGGTGGTGATCATGTGCATTCTGGTA
CTGTGGTAGGTAAATTGGAAGGCGAACGTGAAGTTACTTTAGGTTTTGTTGATTTACTTC
GTGATGATTATATTGAAAAAGATAGAAGTCGCGGTGTTTACTTTACTCAAGATTGGGTTT
CTTTACCAGGTGTATTACCTGTAGCTTCAGGTGGAATTCATGTTTGGCATATGCCTGCAT
TAACTGAAATTTTTGGTGACGATTCAGTATTGCAATTTGGAGGAGGCACTTTAGGT----
------------------------------------------------------------
------------------------------------------------------------
--------------------------------
>KY656912_C_foliolosa
----------------------------------------TTACTATACTCCTGAGTATA
AAACTAAAGATACTGACATTTTAGCTGCATTTCGTGTAACTCCACAACCTGGCGTTCCAC
CTGAAGAAGCAGGTGCTGCAGTAGCTGCAGAATCTTCTACTGGTACATGGACTACTGTTT
GGACTGACGGATTAACTAGTTTGGACCGATACAAAGGAAGATGCTACGATATTGAACCTG
TTGCGGGTGAGGAGAATCAGTATATTGCATATGTTGCTTATCCTCTTGATTTATTTGAAG
AAGGATCAGTAACAAATTTATTCACATCTATTGTAGGTAACGTATTTGGATTTAAAGCAT
TAAGGGCTTTACGTCTGGAAGATTTACGTATTCCTCCTGCTTATACAAAGACTTTTCAAG
GGCCACCTCATGGTATTCAAGTTGAAAGAGATAAACTGAATAAATATGGACGACCATTAT
TGGGATGTACTATTAAACCCAAATTAGGTTTATCTGCTAAAAATTATGGTAGAGCTGTAT
ATGAATGTCTTCGCGGTGGACTTGACTTTACAAAAGATGACGAGAATGTGAACTCTCAGC
CTTTTATGCGATGGAGAGATAGATTCTTATTTGTAGCAGAAGCCATTTATAAATCTCAAG
CAGAAACTGGAGAAATTAAAGGTCACTATTTAAATGCTACTGCAGGAACTTGTGAAGAAA
TGCTTAAGAGAGCACAATGTGCAAGAGAATTAGGTATGCCTATTGTTATGCATGATTATC
TTACAGGTGGGTTTACAGCTAATACTACTCTATCTCATTATTGTCGAGATAATGGTTTAT
TACTTCATATCCACCGTGCTATGCACGCTGTACTTGACCGTCAAAAAAATCATGGTATGC
ATTTTCGTGTTTTAGCTAAAGCTCTTCGTCTTTCTGGTGGTGATCATGTGCACTCTGGTA
CTGTCGTAGGTAAATTGGAAGGCGAACGTGAAGTTACTTTAGGTTTTGTGGATTTACTTC
GTGATGATTATATTGAAAAAGATAGAAGTCGCGGTGTTTACTTTACCCAAGATTGGGTTT
CTTTACCAGGTGTATTACCTGTAGCTTCAGGTGGAATTCATGTTTGGCATATGCCTGCAT
TAACTGAAATTTTTGGTGACGATTCAGTATTACAATTTGGAGGAGGTACTTTAGGCCATC
CTTGGGGAAATGCTCCAGGAGCTGTAGCTAACCGAGTAGCTTTGGAAGCTTGTGTACAAG
CACGCAATGAGGGAAGAGATTTAGCTCGTGAAGGTAATGAAATTATTCGAGAGGCTTCTC
AAT-----------------------------
>AB440261_C_gymnopitys
--GCTGGATTTAAAGCAGGGGTAAAAGATTACAGATTAACTTACTATACTCCTGAGTATA
AAACTAAAGATACTGACATTTTAGCTGCATTTCGTGTAACTCCACAACCTGGCGTTCCAC
CTGAAGAAGCAGGTGCTGCAGTAGCTGCAGAATCTTCTACTGGTACATGGACTACTGTTT
GGACTGACGGATTAACTAGTTTGGACCGATACAAAGGAAGATGCTACGATATTGAACCTG
TTGCTGGTGAAGAAAATCAGTATATTGCATATGTTGCTTATCCTCTTGATTTATTTGAAG
AAGGATCAGTAACAAATTTATTCACATCTATTGTAGGTAATGTATTTGGATTTAAAGCAT
TAAGGGCTTTACGTCTGGAAGATTTACGTATTCCTCCTGCTTATACAAAGACTTTTCAAG
GGCCACCTCATGGTATTCAGGTTGAAAGAGATAAACTGAATAAATATGGACGACCATTAT
TGGGATGTACTATTAAACCCAAATTAGGTTTATCTGCTAAGAATTATGGTAGAGCTGTAT
ATGAATGTCTTCGCGGTGGACTTGACTTTACAAAAGATGACGAAAATGTGAACTCTCAGC
CTTTTATGCGATGGAGAGATAGATTCTTATTTGTAGCAGAAGCAATTTATAAATCTCAAG
CAGAAACTGGAGAAATTAAAGGTCACTATTTAAATGCTACTGCAGGAACTTGTGAAGAAA
TGCTTAAGAGAGCACAATGTGCAAGAGAATTAGGTATGCCTATTGTTATGCATGATTATC
TTACAGGTGGATTTACAGCTAATACTACTCTAGCTCATTATTGTCGAGATAATGGTTTAT
TGCTTCATATTCACCGTGCTATGCACGCTGTACTTGATCGTCAAAAAAATCATGGTATGC
ATTTTCGTGTTTTAGCTAAAGCTCTTCGTCTTTCTGGTGGTGATCATGTGCATTCTGGTA
CTGTGGTAGGCAAATTGGAAGGCGAACGTGAAGTTACTTTAGGTTTTGTGGATTTACTTC
GTGATGATTATATTGAAAAAGATAGAAGTCGCGGTGTTTACTTTACCCAAGATTGGGTTT
CTTTACCAGGTGTATTACCTGTAGCTTCAGGTGGAATTCATGTTTGGCATATGCCTGCAT
TAACTGAAATTTTTGGTGACGATTCAGTATTACAATTTGGAGGAGGTACTTTAGGT----
------------------------------------------------------------
------------------------------------------------------------
--------------------------------
>AB363931_C_braunii
GTGCTGGATTTAAAGCAGGGGTAAAAGATTACAGATTAACTTACTATACTCCTGAGTATA
AAACTAAAGATACTGACATTTTAGCTGCATTTCGTGTAACTCCACAACCTGGCGTTCCAC
CTGAAGAAGCAGGTGCTGCAGTAGCTGCAGAATCTTCTACTGGTACATGGACTACTGTTT
GGACTGACGGATTAACTAGTTTGGACCGATACAAAGGAAGATGCTACGATATTGAACCTG
TTGCTGGTGAAGAGAATCAGTATATTGCATATGTTGCTTATCCTCTTGATTTGTTTGAAG
AAGGATCAGTAACAAATTTATTTACATCTATTGTAGGTAATGTATTTGGATTTAAAGCAT
TAAGGGCTTTACGTCTGGAAGATTTACGTATTCCTCCTGCTTATACAAAGACTTTTCAAG
GGCCACCTCATGGTATTCAGGTTGAAAGAGATAAACTGAATAAATATGGACGCCCATTAT
TGGGATGTACTATTAAACCCAAATTAGGTTTATCTGCTAAAAATTATGGTAGAGCTGTAT
ATGAATGTCTTCGCGGTGGACTTGACTTTACAAAAGATGACGAAAATGTTAACTCTCAGC
CTTTTATGCGATGGAGAGATAGATTCCTATTTGTAGCAGAAGCAATTTATAAATCTCAAG
CAGAAACTGGAGAAATTAAAGGTCACTATTTAAATGCTACTGCAGGAACTTGTGAAGAAA
TGCTTAAGAGAGCACAATGTGCAAGAGAATTAGGTATGCCTATTGTTATGCATGATTATC
TTACAGGTGGATTTACAGCTAATACTACTCTAGCTCATTATTGTCGAGATAATGGTTTAT
TGCTTCATATTCACCGTGCTATGCATGCTGTACTTGATCGTCAAAAAAATCATGGTATGC
ATTTTCGTGTTTTAGCTAAAGCTCTTCGTCTTTCTGGTGGTGATCATGTGCATTCTGGTA
CTGTGGTAGGCAAATTGGAAGGCGAACGTGAAGTTACTTTAGGTTTTGTGGATTTACTTC
GTGATGATTATATTGAAAAAGATAGAAGTCGCGGTGTTTACTTTACCCAAGATTGGGTTT
CTTTACCAGGTGTATTACCTGTAGCTTCAGGTGGAATTCATGTTTGGCATATGCCTGCAT
TAACTGAAATTTTTGGTGACGATTCAGTATTACAATTTGGAGGAGGTACTTTAGGTCATC
------------------------------------------------------------
------------------------------------------------------------
--------------------------------
>AY823700_C_australis
GTGCTGGATTTAAAGCAGGGGTAAAAGATTACAGATTAACTTACTATACTCCTGAATATA
AAACGAAAGATACTGACATTTTAGCTGCATTTCGTGTAACTCCACAACCTGGCGTTCCAC
CTGAAGAAGCAGGTGCTGCAGTAGCTGCAGAATCTTCTACTGGTACATGGACTACTGTTT
GGACTGACGGATTAACTAGTTTGGACCGATACAAAGGAAGATGCTACGATATTGAACCTG
TTGCTGGTGAAGAGAATCAGTATATTGCATATGTTGCTTATCCTCTTGATTTGTTTGAAG
AAGGATCAGTAACAAATTTATTTACATCTATTGTAGGTAATGTATTTGGATTTAAAGCAT
TAAGGGCTTTACGTCTGGAAGATTTACGTATTCCTCCTGCTTATACAAAGACTTTTCAAG
GGCCACCTCATGGTATTCAGGTTGAAAGAGATAAACTGAATAAATATGGACGACCATTAT
TGGGATGTACTATTAAACCCAAATTAGGTTTATCTGCTAAAAATTATGGTAGAGCTGTAT
ATGAATGTCTTCGCGGTGGACTTGACTTTACAAAAGATGACGAAAATGTTAACTCTCAGC
CTTTTATGCGATGGAGAGATAGATTCCTATTTGTAGCAGAAGCAATTTATAAATCTCAAG
CAGAAACTGGAGAAATTAAAGGTCACTATTTAAATGCTACTGCAGGAACTTGTGAAGAAA
TGCTTAAGAGAGCACAATGTGCAAGAGAATTAGGTATGCCTATTGTTATGCATGATTATC
TTACAGGTGGATTTACAGCTAATACTACTCTAGCTCATTATTGTCGAGATAATGGTTTAT
TGCTTCATATTCACCGTGCTATGCACGCTGTACTTGATCGTCAAAAAAATCATGGTATGC
ATTTTCGTGTTTTAGCTAAAGCTCTTCGTCTTTCTGGCGGTGATCATGTGCATTCTGGTA
CTGTGGTAGGCAAATTAGAAGGCGAACGTGAAGTTACTTTAGGTTTTGTAGATCTACTTC
GTGATGATTATATTGAAAAAGATAGAAGTCGCGGTGTTTACTTTACCCAAGATTGGGTTT
CTTTACCAGGTGTATTACCTGTAGCTTCAGGTGGAATTCATGTTTGGCATATGCCTGCAT
TAACTGAAATTTTTGGTGACGATTCAGTATTACAATTTGGAGGAGGTACTTTAGGTCATC
CTTGGGGAAATGCTCCAGGAGCTGTAGCTAACCGAGTAGCTTTGGAAGCTTGCGTACAAG
CACGCAATGAGGGAAGAGATTTAGCTCGTGAAGGTAATGAAATTATTCGAGAGGCTACCA
AGTGGAGTCCTGAATTAGCTGCTGCTTGTGAA
>AY720934_C_zeylanica
GTACTGGATTTAAAGCAGGGGTAAAAGATTACAGATTAACTTACTATACTCCTGAGTATA
AAACTAAAGATACTGACATTTTAGCTGCATTTCGTGTAACTCCACAACCTGGCGTTCCAC
CTGAAGAAGCAGGTGCTGCAGTAGCTGCAGAATCTTCTACTGGTACATGGACTACTGTTT
GGACTGACGGATTAACTAGTTTGGACCGATACAAAGGAAGATGCTACGATATTGAACCTG
TTGCTGGTGAGGAGAATCAGTATATTGCATATGTTGCTTATCCTCTTGATTTATTTGAAG
AAGGATCAGTAACAAATTTATTCACATCTATTGTAGGTAACGTATTTGGATTTAAAGCAT
TAAGGGCTTTACGTCTGGAAGATTTACGTATTCCTCCTGCTTATACAAAGACTTTTCAAG
GGCCACCTCATGGTATTCAAGTTGAAAGAGATAAACTGAATAAATATGGACGACCATTAT
TGGGATGTACTATTAAACCCAAATTAGGTTTATCTGCTAAAAATTATGGTAGAGCTGTAT
ATGAATGTCTTCGCGGTGGACTTGACTTTACAAAAGATGACGAAAATGTGAACTCTCAGC
CTTTTATGCGATGGAGAGATAGATTCTTATTTGTAGCAGAAGCAATTTATAAATCTCAAG
CAGAAACTGGAGAAATTAAAGGTCACTATTTAAATGCTACTGCAGGAACTTGTGAAGAAA
TGCTTAAGAGAGCACAATGTGCAAGAGAATTAGGTATGCCTATTGTTATGCATGATTATC
TTACAGGTGGATTTACAGCTAATACTACTCTAGCTCATTATTGTCGAGATAATGGTTTAT
TACTTCATATTCACCGTGCTATGCACGCTGTACTTGACCGTCAAAAAAATCATGGTATGC
ATTTTCGTGTTTTAGCTAAAGCTCTTCGTCTTTCTGGTGGTGATCATGTGCATTCTGGTA
CTGTGGTAGGTAAATTGGAAGGCGAACGTGAAGTTACTTTAGGTTTTGTGGATTTACTTC
GTGATGATTATATTGAAAAAGATAGAAGTCGCGGTGTTTACTTTACCCAAGATTGGGTTT
CTTTACCAGGTGTATTACCTGTAGCTTCAGGTGGAATTCATGTTTGGCATATGCCTGCAT
TAACTGAAATTTTTGGTGACGATTCA----------------------------------
------------------------------------------------------------
------------------------------------------------------------
--------------------------------
>AB607240_C_braunii
GTGCTGGATTTAAAGCAGGGGTAAAAGATTACAGATTAACTTACTATACTCCTGAGTATA
AAACTAAAGATACTGACATTTTAGCTGCATTTCGTGTAACTCCACAACCTGGCGTTCCAC
CTGAAGAAGCAGGTGCTGCAGTAGCTGCAGAATCTTCTACTGGTACATGGACTACTGTTT
GGACTGACGGATTAACTAGTTTGGACCGATACAAAGGAAGATGCTACGATATTGAACCTG
TTGCTGGTGAAGAGAATCAGTATATTGCATATGTTGCTTATCCTCTTGATTTGTTTGAAG
AAGGATCAGTAACAAATTTATTTACATCTATTGTAGGTAATGTATTTGGATTTAAAGCAT
TAAGGGCTTTACGTCTGGAAGATTTACGTATTCCTCCTGCTTATACAAAGACTTTTCAAG
GGCCACCTCATGGTATTCAGGTTGAAAGAGATAAACTGAATAAATATGGACGCCCATTAT
TGGGATGTACTATTAAACCCAAATTAGGTTTATCTGCTAAAAATTATGGTAGAGCTGTAT
ATGAATGTCTTCGCGGTGGACTTGACTTTACAAAAGATGACGAAAATGTTAACTCTCAGC
CTTTTATGCGATGGAGAGATAGATTCCTATTTGTAGCAGAAGCAATTTATAAATCTCAAG
CAGAAACTGGAGAAATTAAAGGTCACTATTTAAATGCTACTGCAGGAACTTGTGAAGAAA
TGCTTAAGAGAGCACAATGTGCAAGAGAATTAGGTATGCCTATTGTTATGCATGATTATC
TTACAGGTGGATTTACAGCTAATACTACTCTATCTCATTATTGTCGAGATAATGGTTTAT
TGCTTCATATTCACCGTGCTATGCATGCTGTACTTGATCGTCAAAAAAATCATGGTATGC
ATTTTCGTGTTTTAGCTAAAGCTCTTCGTCTTTCTGGTGGTGATCATGTGCATTCTGGTA
CTGTGGTAGGCAAATTGGAAGGCGAACGTGAAGTTACTTTAGGTTTTGTGGATTTACTTC
GTGATGATTATATTGAAAAAGATAGAAGTCGCGGTGTTTACTTTACCCAAGATTGGGTTT
CTTTACCAGGTGTATTACCTGTAGCTTCAGGTGGAATTCATGTTTGGCATATGCCTGCAT
TAACTGAAATTTTTGGTGACGATTCAGTATTACAATTTGGAGGAGGTACTTTAGGCCATC
CTTGGGGAAATGCTCCAGGAGCTGTAGCTAACCGAGTAGCTTTGGAAGCTTGCGTACAAG
CACGCAATGAGGGAAGAGATTTAGCTCGTGAAGGTAATGAAATTATTCGAGAGGCTACCA
AGTGGAGTCCTGAATTGGCTGCTGCTTGTGAA
>AB363848_C_braunii
GTGCTGGATTTAAAGCAGGGGTAAAAGATTACAGATTAACTTACTATACTCCTGAGTATA
AAACTAAAGATACTGACATTTTAGCTGCATTTCGTGTAACTCCACAACCTGGCGTTCCAC
CTGAAGAAGCAGGTGCTGCAGTAGCTGCAGAATCTTCTACTGGTACATGGACTACTGTTT
GGACTGACGGATTAACTAGTTTGGACAGATACAAAGGAAGATGCTACGATATTGAACCTG
TTGCTGGTGAAGAGAATCAGTATATTGCATATGTTGCTTATCCTCTTGATTTGTTTGAAG
AAGGATCAGTAACAAATTTATTTACATCTATTGTAGGTAATGTATTTGGATTTAAAGCAT
TAAGGGCTTTACGTCTGGAAGATTTACGTATTCCTCCTGCTTATACAAAGACTTTTCAAG
GGCCACCTCATGGTATTCAGGTTGAAAGAGATAAACTGAATAAATATGGACGCCCATTAT
TGGGATGTACTATTAAACCCAAATTAGGTTTATCTGCTAAAAATTATGGTAGAGCTGTAT
ATGAATGTCTTCGCGGTGGACTTGACTTTACAAAAGATGACGAAAATGTTAACTCTCAGC
CTTTTATGCGATGGAGAGATAGATTCCTATTTGTAGCAGAAGCAATTTATAAATCTCAAG
CAGAAACTGGAGAAATTAAAGGTCACTATTTAAATGCTACTGCAGGAACTTGTGAAGAAA
TGCTTAAGAGAGCACAATGTGCAAGAGAATTAGGTATGCCTATTGTTATGCATGATTATC
TTACAGGTGGATTTACAGCTAATACTACTCTAGCTCATTATTGTCGAGATAATGGTTTAT
TGCTTCATATTCACCGTGCTATGCATGCTGTACTTGATCGTCAAAAAAATCATGGTATGC
ATTTTCGTGTTTTAGCTAAAGCTCTTCGTCTTTCTGGTGGTGATCATGTGCATTCTGGTA
CTGTGGTAGGCAAATTGGAAGGCGAACGTGAAGTTACTTTAGGTTTTGTGGATTTACTTC
GTGATGATTATATTGAAAAAGATAGAAGTCGCGGTGTTTACTTTACCCAAGATTGGGTTT
CTTTACCAGGTGTATTACCTGTAGCTTCAGGTGGAATTCATGTTTGGCATATGCCTGCAT
TAACTGAAATTTTTGGTGACGATTCAGTATTACAATTTGGAGGAGGTACTTTAGGCCATC
------------------------------------------------------------
------------------------------------------------------------
--------------------------------
>HF912659_C_contraria
------------------------------------------------------------
------------------------------------------------------------
---AAGAAGCAGGTGCTGCAGTAGCTGCAGAATCTTCTACTGGTACATGGACTACTGTTT
GGACTGACGGATTAACTAGTTTGGACCGATACAAAGGAAGATGCTACGATATTGAACCTG
TTGCTGGTGAAGAGAATCAGTTTATTGCATATGTTGCTTATCCTCTTGATTTATTTGAAG
AAGGATCAGTAACAAATTTGTTCACATCGATTGTAGGTAATGTATTTGGATTTAAAGCAT
TAAGGGCTTTACGTTTGGAAGATTTACGTATTCCTCCTGCTTATACAAAGACTTTTCAAG
GGCCACCTCATGGTATTCAAGTTGAAAGAGATAAACTGAATAAATATGGACGACCATTAT
TGGGATGTACTATTAAACCCAAATTAGGTTTATCTGCTAAAAATTATGGTAGAGCTGTAT
ATGAATGTCTTCGCGGTGGACTTGACTTTACAAAAGATGACGAAAACGTGAACTCTCAGC
CTTTTATGCGATGGAGAGATAGATTCTTATTTGTAGCAGAAGCAATTTATAAATCTCAAG
CAGAAACTGGAGAAATTAAAGGTCACTATTTAAATGCTACTGCAGGAACTTGTGAAGAAA
TGCTTAAGAGAGCACAATGTGCAAGAGAATTAGGTATGCCTATTGTTATGCATGATTATC
TTACAGGTGGATTTACAGCTAATACTACTCTAGCTCATTATTGCCGAGATAATGGTTTAT
TACTTCATATCCACCGTGCTATGCACGCTGTACTTGACCGTCAAAAAAATCATGGTATGC
ATTTTCGTGTTTTAGCTAAAGCTCTTCGTCTTTCTGGTGGTGATCATGTGCATTCTGGTA
CTGTGGTAGGTAAATTGGAAGGCGAACGTGAAGTTACTTTAGGTTTTGTGGATTTACTTC
GTGATGATTATATTGAAAAAGATAGAAGTCGCGGTGTTTACTTTACCCAAGATTGGGTTT
CTTTACCAGGTGTATTACCTGTAGCTTCAGGTGGAATTCATGTTTGGCATATGCCTGCAT
TAACTGAAATTTTTGGTGACGATTCAGTATTGCAATTCGGAGGAGGTACTTTAGGTCATC
CTTG--------------------------------------------------------
------------------------------------------------------------
--------------------------------
>HF912657_C_hispida
------------------------------------------------------------
------------------------------------------------------------
---AAGAAGCAGGTGCTGCAGTAGCTGCAGAATCTTCTACTGGTACATGGACTACTGTTT
GGACTGACGGATTAACTAGTTTGGACCGATACAAAGGAAGATGCTACGATATTGAACCTG
TTGCTGGTGAAGAGAATCAGTTTATTGCATATGTTGCTTATCCTCTTGATTTATTTGAAG
AAGGATCAGTAACAAATTTATTCACATCGATTGTAGGTAATGTATTTGGATTTAAAGCAT
TAAGGGCTTTACGTTTGGAAGATTTACGTATTCCTCCTGCTTATACAAAGACTTTTCAAG
GGCCACCTCATGGTATTCAAGTTGAAAGAGATAAACTGAATAAATATGGACGACCATTAT
TGGGATGTACTATTAAACCCAAATTAGGTTTATCTGCTAAAAATTATGGTAGAGCTGTAT
ATGAATGTCTTCGCGGTGGACTTGACTTTACAAAAGATGATGAAAACGTCAACTCTCAGC
CTTTTATGCGATGGAGAGATAGATTCTTATTTGTAGCAGAAGCAATTTATAAATCTCAAG
CAGAAACTGGAGAAATTAAAGGTCACTATTTAAATGCTACTGCAGGAACTTGTGAAGAAA
TGCTTAAGAGAGCACAATGTGCAAGAGAATTAGGTATGCCTATTGTTATGCATGATTATC
TTACAGGTGGATTTACAGCTAATACTACTCTAGCTCATTATTGCCGAGATAATGGTTTAT
TACTTCATATCCACCGTGCTATGCACGCTGTACTTGACCGTCAAAAAAATCATGGTATGC
ATTTTCGTGTTTTAGCTAAAGCTCTTCGTCTTTCTGGTGGTGATCATGTGCATTCTGGTA
CTGTGGTAGGTAAATTGGAAGGCGAACGTGAAGTTACTTTAGGTTTTGTGGATTTACTTC
GTGATGATTATATTGAAAAAGATAGAAGTCGCGGTGTTTACTTTACCCAAGATTGGGTTT
CTTTACCAGGTGTATTACCTGTAGCTTCAGGTGGAATTCATGTTTGGCATATGCCTGCAT
TAACTGAGATTTTTGGTGACGATTCAGTATTGCAATTCGGAGGAGGCACTTTAGGTCATC
CTTG--------------------------------------------------------
------------------------------------------------------------
--------------------------------
>HF912655_C_rudis
------------------------------------------------------------
------------------------------------------------------------
---AAGAAGCAGGTGCTGCAGTAGCTGCAGAATCTTCTACTGGTACATGGACTACTGTTT
GGACTGACGGATTAACTAGTTTGGACCGATACAAAGGAAGATGCTACGATATTGAACCTG
TTGCTGGTGAAGAGAATCAGTTTATTGCATATGTTGCTTATCCTCTTGATTTATTTGAAG
AAGGATCAGTAACAAATTTATTCACATCGATTGTAGGTAATGTATTTGGATTTAAAGCAT
TAAGGGCTTTACGTTTGGAAGATTTACGTATTCCTCCTGCTTATACAAAGACTTTTCAAG
GGCCACCTCATGGTATTCAAGTTGAAAGAGATAAACTGAATAAATATGGACGACCATTAT
TGGGATGTACTATTAAACCCAAATTAGGTTTATCTGCTAAAAATTATGGTAGAGCTGTAT
ATGAATGTCTTCGCGGTGGACTTGACTTTACAAAAGATGATGAAAACGTCAACTCTCAGC
CTTTTATGCGATGGAGAGATAGATTCTTATTTGTAGCAGAAGCAATTTATAAATCTCAAG
CAGAAACTGGAGAAATTAAAGGTCACTATTTAAATGCTACTGCAGGAACTTGTGAAGAAA
TGCTTAAGAGAGCACAATGTGCAAGAGAATTAGGTATGCCTATTGTTATGCATGATTATC
TTACAGGTGGATTTACAGCTAATACTACTCTAGCTCATTATTGCCGAGATAATGGTTTAT
TACTTCATATCCACCGTGCTATGCACGCTGTACTTGACCGTCAAAAAAATCATGGTATGC
ATTTTCGTGTTTTAGCTAAAGCTCTTCGTCTTTCTGGTGGTGATCATGTGCATTCTGGTA
CTGTGGTAGGTAAATTGGAAGGCGAACGTGAAGTTACTTTAGGTTTTGTGGATTTACTTC
GTGATGATTATATTGAAAAAGATAGAAGTCGCGGTGTTTACTTTACCCAAGATTGGGTTT
CTTTACCAGGTGTATTACCTGTAGCTTCAGGTGGAATTCATGTTTGGCATATGCCTGCAT
TAACTGAGATTTTTGGTGACGATTCAGTATTGCAATTCGGAGGAGGCACTTTAGGTCATC
CTTG--------------------------------------------------------
------------------------------------------------------------
--------------------------------
>HF912647_C_globularis
------------------------------------------------------------
------------------------------------------------------------
---AAGAAGCAGGTGCTGCAGTAGCTGCAGAATCTTCTACTGGTACATGGACTACTGTTT
GGACTGACGGATTAACTAGTTTGGACCGATACAAAGGAAGATGCTACGATATTGAACCTG
TTGCTGGTGAAGAGAATCAGTTTATTGCATATGTTGCTTATCCTCTTGATTTATTTGAAG
AAGGATCAGTAACAAATTTATTCACATCTATTGTAGGTAATGTATTTGGATTTAAAGCAT
TAAGGGCTTTACGTCTGGAAGATTTACGTATTCCTCCTGCTTATACAAAGACTTTTCAAG
GGCCACCTCATGGTATTCAAGTTGAAAGAGATAAACTGAATAAATATGGACGACCATTAT
TGGGATGTACTATTAAACCGAAATTAGGTTTATCTGCTAAAAATTACGGTAGAGCTGTAT
ATGAATGTCTTCGCGGTGGACTTGACTTTACAAAAGATGACGAAAATGTGAACTCTCAGC
CTTTTATGCGATGGAGAGATAGATTCTTATTTGTAGCAGAAGCAATTTATAAATCTCAAG
GAGAAACTGGAGAAATTAAAGGTCACTATTTAAATGCTACTGCAGGAACTTGTGAAGAAA
TGCTTAAGAGAGCACAATGTGCAAGAGAATTAGGTATGCCTATTGTTATGCATGATTATC
TTACAGGTGGATTTACAGCTAATACTACTCTAGCTCATTATTGTCGAGATAATGGTTTAT
TACTTCATATCCACCGTGCTATGCACGCTGTACTTGACCGTCAAAAAAACCATGGTATGC
ATTTTCGTGTTTTAGCTAAAGCTCTTCGTCTTTCTGGTGGTGATCATGTGCATTCTGGTA
CTGTGGTAGGTAAATTGGAAGGCGAACGTGAAGTTACTTTAGGTTTTGTGGATTTACTTC
GTGATGATTATATTGAAAAAGATAGAAGTCGCGGTGTTTACTTTACACAAGATTGGGTTT
CTTTGCCAGGTGTATTACCTGTAGCTTCAGGTGGAATTCATGTTTGGCATATGCCTGCAT
TAACTGAAATTTTTGGTGACGATTCAGTATTGCAATTTGGAGGAGGCACTTTAGGTCATC
CTTG--------------------------------------------------------
------------------------------------------------------------
--------------------------------
>HF912648_C_connivens
------------------------------------------------------------
------------------------------------------------------------
---AAGAAGCAGGTGCTGCAGTAGCTGCAGAATCTTCTACTGGTACATGGACTACTGTTT
GGACTGACGGATTAACTAGTTTGGACCGATACAAAGGAAGATGCTACGATATTGAGCCTG
TTGCTGGCGAAGAGAACCAGTTTATTGCATATGTTGCTTATCCTCTTGATTTATTTGAAG
AAGGATCAGTAACAAATTTATTCACATCCATTGTAGGTAATGTATTTGGATTTAAAGCAT
TAAGAGCTTTACGTCTGGAAGATTTACGTATTCCTCCTGCTTATACAAAGACTTTTCAAG
GACCACCTCATGGTATTCAAGTTGAAAGAGATAAACTGAATAAATATGGACGACCATTAT
TGGGATGTACTATTAAACCGAAATTAGGTTTATCTGCTAAAAATTATGGTAGAGCTGTAT
ATGAATGTCTTCGCGGTGGACTTGACTTTACAAAAGATGACGAAAATGTGAACTCTCAGC
CTTTTATGCGATGGAGAGATAGATTCTTATTTGTAGCAGAAGCAATTTATAAATCTCAAG
GAGAAACTGGAGAAATTAAAGGTCACTATTTAAATGCTACTGCAGGAACTTGTGAAGAAA
TGCTTAAGAGAGCACAATGTGCAAGAGAATTAGGTATGCCTATTGTTATGCATGATTATC
TTACAGGTGGATTTACAGCTAATACTACTCTAGCTCATTATTGTCGAGATAATGGCTTAT
TACTTCATATCCACCGTGCTATGCACGCTGTACTTGACCGTCAAAAAAACCATGGTATGC
ATTTTCGTGTTTTAGCTAAAGCTCTTCGTCTTTCTGGTGGTGATCATGTCCATTCTGGTA
CTGTGGTAGGTAAATTGGAAGGCGAACGTGAAGTTACTTTAGGTTTTGTGGATTTACTTC
GTGATGATTATATTGAAAAAGATAGAAGTCGCGGTGTTTACTTTACACAAGATTGGGTCT
CTTTACCAGGTGTATTGCCTGTAGCTTCAGGTGGAATTCATGTTTGGCATATGCCTGCAT
TAACTGAAATTTTTGGTGACGATTCAGTATTGCAATTTGGAGGAGGCACTTTAGGTCATC
CTTG--------------------------------------------------------
------------------------------------------------------------
--------------------------------
>MK770143_C_aspera_PBA_1801
------------------------------ACAGATTAACTTACTATACTCCTGAGTATA
AAACTAAAGATACTGACATTTTAGCTGCTTTTCGTGTAACTCCACAACCTGGCGTTCCAC
CTGAAGAAGCAGGTGCTGCAGTAGCTGCAGAATCTTCTACTGGTACATGGACTACTGTTT
GGACTGACGGATTAACTAGTTTGGACCGATACAAAGGAAGATGCTACGATATTGAACCTG
TTGCTGGTGAAGAGAATCAGTTTATTGCATATGTTGCTTATCCTCTTGATTTATTTGAAG
AAGGATCAGTAACAAATTTATTTACATCGATTGTAGGTAATGTATTTGGATTTAAAGCAT
TAAGGGCTTTACGTTTGGAAGATTTACGTATTCCTCCTGCTTATACAAAGACTTTTCAAG
GGCCACCTCATGGTATTCAAGTTGAAAGAGATAAACTGAATAAATATGGACGACCATTAT
TGGGATGTACTATTAAACCCAAATTAGGTTTATCTGCTAAAAATTATGGTAGAGCTGTAT
ATGAATGTCTTCGCGGTGGACTTGACTTTACAAAAGATGACGAAAACGTGAACTCTCAGC
CTTTTATGCGATGGAGAGATAGATTCTTATTTGTAGCAGAAGCAATTTATAAATCTCAAG
CAGAAACTGGAGAAATTAAAGGTCACTATTTAAATGCTACTGCAGGAACTTGTGAAGAAA
TGCTTAAGAGAGCACAATGTGCAAGAGAATTAGGTATGCCTATTGTTATGCATGATTATC
TTACAGGTGGATTTACAGCTAATACTACTCTAGCTCATTATTGTCGAGATAATGGTTTAT
TACTTCATATCCACCGTGCTATGCACGCTGTACTTGACCGTCAAAAAAATCATGGTATGC
ATTTTCGTGTTTTAGCTAAAGCTCTTCGTCTTTCTGGTGGTGATCATGTGCATTCTGGTA
CTGTGGTAGGTAAATTGGAAGGCGAACGTGAAGTTACTTTAGGTTTTGTGGATTTACTTC
GTGATGATTATATTGAAAAAGATAGAAGTCGCGGTGTTTACTTTACCCAAGATTGGGTTT
CTTTACCAGGTGTATTACCTGTAGCTTCAGGTGGAATTCATGTTTGGCATATGCCTGCAT
TAACTGAAATTTTTGGTGACGATTCAGTATTGCAATTTGGAGGAGGCACTTTAGGTCATC
CTTGGGGAAATGCTCCAGGAGCTGTAGCTAACCGAGTAGCTTTGGAAGCTTGTGTACAAG
CACGCAATGAGGGAAGAGATTTAGCTCGTGAAGGTAATGAA-------------------
--------------------------------
>HF912653_C_baltica
------------------------------------------------------------
------------------------------------------------------------
---AAGAAGCAGGTGCTGCAGTAGCTGCAGAATCTTCTACTGGTACATGGACTACTGTTT
GGACTGACGGATTAACTAGTTTGGACCGATACAAAGGAAGATGCTACGATATTGAACCTG
TTGCTGGTGAAGAGAATCAGTTTATTGCATATGTTGCTTATCCTCTTGATTTATTTGAAG
AAGGATCAGTAACAAATTTATTCACATCGATTGTAGGTAATGTATTTGGATTTAAAGCAT
TAAGGGCTTTACGTTTGGAAGATTTACGTATTCCTCCTGCTTATACAAAGACTTTTCAAG
GGCCACCTCATGGTATTCAAGTTGAAAGAGATAAACTGAATAAATATGGACGACCATTAT
TGGGATGTACTATTAAACCCAAATTAGGTTTATCTGCTAAAAATTATGGTAGAGCTGTAT
ATGAATGTCTTCGCGGTGGACTTGACTTTACAAAAGATGATGAAAACGTCAACTCTCAGC
CTTTTATGCGATGGAGAGATAGATTCTTATTTGTAGCAGAAGCAATTTATAAATCTCAAG
CAGAAACTGGAGAAATTAAAGGTCACTATTTAAATGCTACTGCAGGAACTTGTGAAGAAA
TGCTTAAGAGAGCACAATGTGCAAGAGAATTAGGTATGCCTATTGTTATGCATGATTATC
TTACAGGTGGATTTACAGCTAATACTACTCTAGCTCATTATTGCCGAGATAATGGTTTAT
TACTTCATATCCACCGTGCTATGCACGCTGTACTTGACCGTCAAAAAAATCATGGTATGC
ATTTTCGTGTTTTAGCTAAAGCTCTTCGTCTTTCTGGTGGTGATCATGTGCATTCTGGTA
CTGTGGTAGGTAAATTGGAAGGCGAACGTGAAGTTACTTTAGGTTTTGTGGATTTACTTC
GTGATGATTATATTGAAAAAGATAGAAGTCGCGGTGTTTACTTTACCCAAGATTGGGTTT
CTTTACCAGGTGTATTACCTGTAGCTTCAGGTGGAATTCATGTTTGGCATATGCCTGCAT
TAACTGAGATTTTTGGTGACGATTCAGTATTGCAATTCGGAGGAGGCACTTTAGGTCATC
CTTG--------------------------------------------------------
------------------------------------------------------------
--------------------------------
>HF912650_C_aspera
------------------------------------------------------------
------------------------------------------------------------
---AAGAAGCAGGTGCTGCAGTAGCTGCAGAATCTTCTACTGGTACATGGACTACTGTTT
GGACTGACGGATTAACTAGTTTGGACCGATACAAAGGAAGATGCTACGATATTGAACCTG
TTGCTGGTGAAGAGAATCAGTTTATTGCATATGTTGCTTATCCTCTTGATTTATTTGAAG
AAGGATCAGTAACAAATTTATTTACATCGATTGTAGGTAATGTATTTGGATTTAAAGCAT
TAAGGGCTTTACGTTTGGAAGATTTACGTATTCCTCCTGCTTATACAAAGACTTTTCAAG
GGCCACCTCATGGTATTCAAGTTGAAAGAGATAAACTGAATAAATATGGACGACCATTAT
TGGGATGTACTATTAAACCCAAATTAGGTTTATCTGCTAAAAATTATGGTAGAGCTGTAT
ATGAATGTCTTCGCGGTGGACTTGACTTTACAAAAGATGACGAAAACGTGAACTCTCAGC
CTTTTATGCGATGGAGAGATAGATTCTTATTTGTAGCAGAAGCAATTTATAAATCTCAAG
CAGAAACTGGAGAAATTAAAGGTCACTATTTAAATGCTACTGCAGGAACTTGTGAAGAAA
TGCTTAAGAGAGCACAATGTGCAAGAGAATTAGGTATGCCTATTGTTATGCATGATTATC
TTACAGGTGGATTTACAGCTAATACTACTCTAGCTCATTATTGTCGAGATAATGGTTTAT
TACTTCATATCCACCGTGCTATGCACGCTGTACTTGACCGTCAAAAAAATCATGGTATGC
ATTTTCGTGTTTTAGCTAAAGCTCTTCGTCTTTCTGGTGGTGATCATGTGCATTCTGGTA
CTGTGGTAGGTAAATTGGAAGGCGAACGTGAAGTTACTTTAGGTTTTGTGGATTTACTTC
GTGATGATTATATTGAAAAAGATAGAAGTCGCGGTGTTTACTTTACCCAAGATTGGGTTT
CTTTACCAGGTGTATTACCTGTAGCTTCAGGTGGAATTCATGTTTGGCATATGCCTGCAT
TAACTGAAATTTTTGGTGACGATTCAGTATTGCAATTTGGAGGAGGCACTTTAGGTCATC
CTTG--------------------------------------------------------
------------------------------------------------------------
--------------------------------
>HF912645_C_aspera
------------------------------------------------------------
------------------------------------------------------------
---AAGAAGCAGGTGCTGCAGTAGCTGCAGAATCTTCTACTGGTACATGGACTACTGTTT
GGACTGACGGATTAACTAGTTTGGACCGATACAAAGGAAGATGCTACGATATTGAACCTG
TTGCTGGTGAAGAGAATCAGTTTATTGCATATGTTGCTTATCCTCTTGATTTATTTGAAG
AAGGATCAGTAACAAATTTATTTACATCGATTGTAGGTAATGTATTTGGATTTAAAGCAT
TAAGGGCTTTACGTTTGGAAGATTTACGTATTCCTCCTGCTTATACAAAGACTTTTCAAG
GGCCACCTCATGGTATTCAAGTTGAAAGAGATAAACTGAATAAATATGGACGACCATTAT
TGGGATGTACTATTAAACCCAAATTAGGTTTATCTGCTAAAAATTATGGTAGAGCTGTAT
ATGAATGTCTTCGCGGTGGACTTGACTTTACAAAAGATGACGAAAACGTGAACTCTCAGC
CTTTTATGCGATGGAGAGATAGATTCTTATTTGTAGCAGAAGCAATTTATAAATCTCAAG
CAGAAACTGGAGAAATTAAAGGTCACTATTTAAATGCTACTGCAGGAACTTGTGAAGAAA
TGCTTAAGAGAGCACAATGTGCAAGAGAATTAGGTATGCCTATTGTTATGCATGATTATC
TTACAGGTGGATTTACAGCTAATACTACTCTAGCTCATTATTGTCGAGATAATGGTTTAT
TACTTCATATCCACCGTGCTATGCACGCTGTACTTGACCGTCAAAAAAATCATGGTATGC
ATTTTCGTGTTTTAGCTAAAGCTCTTCGTCTTTCTGGTGGTGATCATGTGCATTCTGGTA
CTGTGGTAGGTAAATTGGAAGGCGAACGTGAAGTTACTTTAGGTTTTGTGGATTTACTTC
GTGATGATTATATTGAAAAAGATAGAAGTCGCGGTGTTTACTTTACCCAAGATTGGGTTT
CTTTACCAGGTGTATTACCTGTAGCTTCAGGTGGAATTCATGTTTGGCATATGCCTGCAT
TAACTGAAATTTTTGGTGACGATTCAGTATTGCAATTTGGAGGAGGCACTTTAGGTCATC
CTTG--------------------------------------------------------
------------------------------------------------------------
--------------------------------
>HF912652_C_horrida
------------------------------------------------------------
------------------------------------------------------------
---AAGAAGCAGGTGCTGCAGTAGCTGCAGAATCTTCTACTGGTACATGGACTACTGTTT
GGACTGACGGATTAACTAGTTTGGACCGATACAAAGGAAGATGCTACGATATTGAACCTG
TTGCTGGTGAAGAGAATCAGTTTATTGCATATGTTGCTTATCCTCTTGATTTATTTGAAG
AAGGATCAGTAACAAATTTATTCACATCGATTGTAGGTAATGTATTTGGATTTAAAGCAT
TAAGGGCTTTACGTTTGGAAGATTTACGTATTCCTCCTGCTTATACAAAGACTTTTCAAG
GGCCACCTCATGGTATTCAAGTTGAAAGAGATAAACTGAATAAATATGGACGACCATTAT
TGGGATGTACTATTAAACCCAAATTAGGTTTATCTGCTAAAAATTATGGTAGAGCTGTAT
ATGAATGTCTTCGCGGTGGACTTGACTTTACAAAAGATGATGAAAACGTCAACTCTCAGC
CTTTTATGCGATGGAGAGATAGATTCTTATTTGTAGCAGAAGCAATTTATAAATCTCAAG
CAGAAACTGGAGAAATTAAAGGTCACTATTTAAATGCTACTGCAGGAACTTGTGAAGAAA
TGCTTAAGAGAGCACAATGTGCAAGAGAATTAGGTATGCCTATTGTTATGCATGATTATC
TTACAGGTGGATTTACAGCTAATACTACTCTAGCTCATTATTGCCGAGATAATGGTTTAT
TACTTCATATCCACCGTGCTATGCACGCTGTACTTGACCGTCAAAAAAATCATGGTATGC
ATTTTCGTGTTTTAGCTAAAGCTCTTCGTCTTTCTGGTGGTGATCATGTGCATTCTGGTA
CTGTGGTAGGTAAATTGGAAGGCGAACGTGAAGTTACTTTAGGTTTTGTGGATTTACTTC
GTGATGATTATATTGAAAAAGATAGAAGTCGCGGTGTTTACTTTACCCAAGATTGGGTTT
CTTTACCAGGTGTATTACCTGTAGCTTCAGGTGGAATTCATGTTTGGCATATGCCTGCAT
TAACTGAGATTTTTGGTGACGATTCAGTATTGCAATTCGGAGGAGGCACTTTAGGTCATC
CTTG--------------------------------------------------------
------------------------------------------------------------
--------------------------------
>HF912656_C_intermedia
------------------------------------------------------------
------------------------------------------------------------
---AAGAAGCAGGTGCTGCAGTAGCTGCAGAATCTTCTACTGGTACATGGACTACTGTTT
GGACTGACGGATTAACTAGTTTGGACCGATACAAAGGAAGATGCTACGATATTGAACCTG
TTGCTGGTGAAGAGAATCAGTTTATTGCATATGTTGCTTATCCTCTTGATTTATTTGAAG
AAGGATCAGTAACAAATTTATTCACATCGATTGTAGGTAATGTATTTGGATTTAAAGCAT
TAAGGGCTTTACGTTTGGAAGATTTACGTATTCCTCCTGCTTATACAAAGACTTTTCAAG
GGCCACCTCATGGTATTCAAGTTGAAAGAGATAAACTGAATAAATATGGACGACCATTAT
TGGGATGTACTATTAAACCCAAATTAGGTTTATCTGCTAAAAATTATGGTAGAGCTGTAT
ATGAATGTCTTCGCGGTGGACTTGACTTTACAAAAGATGATGAAAACGTCAACTCTCAGC
CTTTTATGCGATGGAGAGATAGATTCTTATTTGTAGCAGAAGCAATTTATAAATCTCAAG
CAGAAACTGGAGAAATTAAAGGTCACTATTTAAATGCTACTGCAGGAACTTGTGAAGAAA
TGCTTAAGAGAGCACAATGTGCAAGAGAATTAGGTATGCCTATTGTTATGCATGATTATC
TTACAGGTGGATTTACAGCTAATACTACTCTAGCTCATTATTGCCGAGATAATGGTTTAT
TACTTCATATCCACCGTGCTATGCACGCTGTACTTGACCGTCAAAAAAATCATGGTATGC
ATTTTCGTGTTTTAGCTAAAGCTCTTCGTCTTTCTGGTGGTGATCATGTGCATTCTGGTA
CTGTGGTAGGTAAATTGGAAGGCGAACGTGAAGTTACTTTAGGTTTTGTGGATTTACTTC
GTGATGATTATATTGAAAAAGATAGAAGTCGCGGTGTTTACTTTACCCAAGATTGGGTTT
CTTTACCAGGTGTATTACCTGTAGCTTCAGGTGGAATTCATGTTTGGCATATGCCTGCAT
TAACTGAGATTTTTGGTGACGATTCAGTATTGCAATTCGGAGGAGGCACTTTAGGTCATC
CTTG--------------------------------------------------------
------------------------------------------------------------
--------------------------------
