# Supplementary material for: Integrative Taxonomic, Ecological and Genotyping Study of Charophyte Populations from the Egyptian Western-Desert Oases and Sinai Peninsula
Source: Plants (Basel). 2021 Jun 7;10(6):1157. doi: 10.3390/plants10061157 (PMC8226818; doi:10.3390/plants10061157)
Supplement: Supplementary file 1 [file plants-10-01157-s001.zip › Supplemental-material_Egyptian-oases-charophytes/Suppl-files_Sequence-alignment-data/Chara_ITS_19.fasta]

>HF913654_C_contraria no comment
GCGGAAGGATCATTGACACGTGAATGGCTGATCTTCGGGGTGCGGGATCTTCGGTTGCTC
TCCCTTCCCCTGTCCTTCCCCCCATCCCGCCTCTGTCC--TCTTCTCTCTTCCGCTCCA-
--GCCCCATCCCGGCCGTAGTGCCGAGGTGACGGCTGGTCGGGCGCAGAGGGGTT-GTGG
CAGAGGCCGCGGGTGGGGGAGCGGGCAGGGGTTGGAGCCYGGTGGCCTTGCCCTCCCTTC
CTCCCATCTCGCCTCCGCAGGGTTCTACCTCGGCCCCCCACCGTTCTCGACCTTGTGTCC
TGGCGGTGGCGGGTCCGGGGATGGATGTCCCTCG--------------------------
------------------------AACCCGAYCTCCCT-TCCATCTCAGCTCTCTCCCGA
CCTCCTCTTCCTTCAGCC----TCATCCTCAGCATCGCGCTGAGGCTTGTGGTATGTCTG
GTGAGGGGAGGTCGTGGTCGGGGTTTGGGGTGTG--------------------------
------------------------------------------------------------
------------------------------------------------------------
----------------CMGGGGTCAGGCGGGATGGGGAGGGTATACTGCTCGCACCCTCG
TTGCCCCCTCGCAGTGCGGCGACTTGTCCTCCCCCTACCGGGGGGTTGGATGGCACCGTG
CTAGCGGGGGTGGCGGCGACCTTTCCAACTGTGATTATGAATGTACCTGCTCTGATCTCT
CGCTGTCCGGGTTGACGAACCCCCTTCGCTTTTGGGTTGGGGGTTGGTCCTGTCGGAACA
GCACCACAATGTAGAACTCTCGGCAAACGAATATCTTGGCCCTCG
>MH426800_C_contraria_PBA_1701 no comment
------------------------------------------------------------
--------------------------------------------------TCCGCTCCA-
--GCCCCATCCCGGCCGTAGTGCCGAGGTGACGGCTGGTCGGGCGCAGAGGGGTT-GTGG
CAGAGGCCGCGGGTGGGGGAGCGGGCAGGGGTTGAAGCCNGGTGGCCTTGCCCTCCCTTC
CTCCCATCTCGCCTCCGCAGGGTTCTACCTCGGCCCCCCACCGTTCTCGACCTTGTGTCC
TGGCGGTGGCGGGTCCGGGGATGGATGTCCCTCGTGGAGGTCAGGGGTGGGAAGACGGGC
GGCGGCAGGTTGTCGTGCCTCGCAAACCCGACCTCCCT-TCCATCTCAGCTCTCTCCCGA
CCTCCTCTTCCTTCAGCC----TCATCCTCAGCATCGCGCTGAGGCTTGTGGTATGTCTG
GTGAGGGGAGGTCGTGGTCGGGGTTTGGGGTGTG--------------------------
------------------------------------------------------------
------------------------------------------------------------
----------------CAGGGGTCAGGCGGGATGGGGAGGGTATACTGCTCGCACCCTCG
TTGCCCCCTCGCAGTGCGGCGACTTGTCCTCCCCCTACCGGGGGGTTGGATGGCACCGTG
CTAGCGGGGGTGGCGGCGACCTTTCCAACTGTGATTATGAATGTACCTGCTCTGATCTCT
CGCTGTCCGGGTTGACGAACCCCCTTCGCTTTTGGGTTGGGGGTTGGTCCTGTCGGAACA
GCACCACAATGTAGAACTCTCGGCAAACGA---------------
>MH426800_C_contraria_Sinai no comment
------------------------------------------------CTTCGGTTGCTC
TCCCTTCCCCTGTCCTTCCCCCCATCCCGCCTCTGTCC--TCTTCTCTCTTCCGCTCCA-
--GCCCCATCCCGGCCGTAGTGCCGAGGTGACGGCTGGTCGGGCGCAGAGGGGTT-GTGG
CAGAGGCCGCGGGTGGGGGAGCGGGCAGGGGTTGAAGCCTGGTGGCCTTGCCCTCCCTTC
CTCCCATCTCGCCTCCGCAGGGTTCTACCTCGGCCCCCCACCGTTCTCGACCTTGTGTCC
TGGCGGTGGCGGGTCCGGGGATGGATGTCCCTCGTGGAGGTCAGGGGTGGGAAGACGGGC
GGCGGCAGGTTGTCGTGCCTCGCAAACCCGAYCTCCCT-TCCATCTCAGCTCTCTCCCGA
CCTCCTCTTCCTTCAGCC----TCATCCTCAGCATCGCGCTGAGGCTTGTGGTATGTCTG
GTGAGGGGAGGTCGTGGTCGGGGTTTGGGGTGTG--------------------------
------------------------------------------------------------
------------------------------------------------------------
----------------CAGGGGTCAGGCGGGATGGGGAGGGTATACTGCTCGCACCCTCG
TTGCCCCCTCGCAGTGCGGCGACTTGTCCTCCCCCTACCGGGGGGTTGGATGGCACCGTG
CTAGCGGGGGTGGCGGCGACCTTTCCAACTGTGATTATGAATGTACCTGCTCTGATCTCT
CGCTGTCCGGGTTGACGAACCCCCTTCGCTTTTGGGTTGGGGGTTGGTCCTGTCGGAACA
GCACCACAATGTAGAACTCTCGGCAAA------------------
>HF913653_C_filiformis no comment
GCGGAAGGATCATTGACACGTGAATGGCTGATCTTCGGGGTGCGGGATCTTCGGTTGCTC
TCCCTTCCCCTGTCCTTCCCCCCATCCCGCCTCTGTCC--TCYTCTCTCTTCCGCTCCA-
--GCCCCATCYCGGCCGTAGTGCCGAGGTGACGGCTGGTCGGGCGCAGAGGGGTT-GTGG
CAGAGGCCGCGGGTGGGGGAGCGGGCAGGGGTTGGAGCCCGGTGGCCTTGCCCTCCCTTC
CTCCYATCTCGCCTCCGCAGGGTTCTACCTCGGCCCCCCACCGTTCTCGACCTTGTGTCC
TGGCGGTGGCGGGTCCGGGGATGGATGTCCCTCG--------------------------
------------------------AACCCGATCTCCCT-TCCATCTCAGCTCTCTCCCGA
CCTCCTCTTCCTTCAGCC----TCATCCTCAGCATCGCGCTGAGGCTTGTGGTATGTCTG
GTGAGGGGAGGTCGTGGTCGGGGTTTGGGGTGTG--------------------------
------------------------------------------------------------
------------------------------------------------------------
----------------CAGGGGTCCGGSGGGATGGGGAGGGTRTACTGCTCGCACCCTCG
TTGCCCCCTCGCAGTGCGGCGACTTGTCCTCCCCCTACCGGGGGGTTGGATGGCACCGTG
CTAGCGGGGGTGGCGGCGACCTTTCCAACTGTGATTATGAATGTACCTGCTCTGATCTCT
CGCTGTCCGGGTTGACGAACCCCCTTCGCTTTTGGGTTGGGGGTTGGTCCTGTCGGAACA
GCACCACAATGTAGAACTCTCGGCAAACGAATATCTTGGCCCTCG
>HF913652_C_hispida no comment
GCGGAAGGATCATTGACACGTGAATGGCTGATCTTCGGGGTGCGGGATGTCCGGTTGCTC
TCCCTTTCCCTGCCCTTCCCCCCATCCCGCCTCTGTCC--TCCTCTCTCTTCTGCTCCA-
--GCCCCATCTCGGCCGTAGTGCCGAGGTGACGGCTGGTCGGGCGCAGAGGGGTT-GTGG
CAGAGGGTGTGGGTGGGGGAGCGGGCAGGGGTTGGAGCATGGCGGCCTTGCCCTCCCTTC
CTCCTATCTCGCCTCCGCAGGGTTCTACCTCGGCCCCCCACCGTTCTCGACCTTGTGTCC
TGGCGGTGGTGGGTCCGGGGATGGATGTCCCTCG--------------------------
------------------------AACCCGAGCTCCCT-CCCATCTCATCTCCGTCCAGA
CCTCCTCTTCCTTCAGCCAGCCTCATCCTCAGCATCGCGCTGAAGCTTGTGGTTTGTCTG
GCGAGGGGAGGTCGTGGTCGGGGTTTGGGGTGTG--------------------------
------------------------------------------------------------
------------------------------------------------------------
----------------CAGGGGTCCGGGGGGATGGGGAGGGTGTACTGCTCGCACCCTCG
TTGCCCCCTCGCAGTGCGGCGACTTGTCCTCCCCCTACTGGGGGGCTGGATGGCACCGTG
CTAGCGGGGGTGGCGGCGACCTTTCCAACTGTGAATATTGATGTACCTGCTCTGATCTCT
CGCTGCCCGGGTTGACGACCCCCCTTCGCTTTTGGGTTGGGGGATGGTCCTGTCGGAACA
GCACCACAATGTAGAACTCTCGGCAAACGAATATCTTGGCCCTCG
>HF913650_C_rudis no comment
GCGGAAGGATCATTGACACGTGAATGGCTGATCTTCGGGGTGCGGGATGTCCGGTTGCTC
TCCCTTTCCCTGCCCTTCCCCCCATCCCGCCTCTGTCC--TCCTCTCTCTTCTGCTCCA-
--GCCCCATCTCGGCCGTAGTGCCGAGGTGACGGCTGGTCGGGCGCAGAGGGGTT-GTGG
CAGAGGGTGTGGGTGGGGGAGCGGGCAGGGGTTGGAGCATGGCGGCCTTGCCCTCCCTTC
CTCCTATCTCGCCTCCGCAGGGTTCTACCTCGGCCCCCCACCGTTCTCGACCTTGTGTCC
TGGCGGTGGTGGGTCCGGGGATGGATGTCCCTCG--------------------------
------------------------AACCCGAGCTCCCT-CCCATCTCATCTCCGTCCAGA
CCTCCTCTTCCTTCAGCCAGCCTCATCCTCAGCATCGCGCTGAAGCTTGTGGTTTGTCTG
GCGAGGGGAGGTCGTGGTCGGGGTTTGGGGTGTG--------------------------
------------------------------------------------------------
------------------------------------------------------------
----------------CAGGGGTCCGGGGGGATGGGGAGGGTGTACTGCTCGCACCCTCG
TTGCCCCCTCGCAGTGCGGCGACTTGTCCTCCCCCTACTGGGGGGCTGGATGGCACCGTG
CTAGCGGGGGTGGCGGCGACCTTTCCAACTGTGAATATTGATGTACCTGCTCTGATCTCT
CGCTGCCCGGGTTGACGACCCCCCTTCGCTTTTGGGTTGGGGGATGGTCCTGTCGGAACA
GCACCACAATGTAGAACTCTCGGCAAACGAATATCTTGGCCCTCG
>HF913651_C_intermedia no comment
GCGGAAGGATCATTGACACGTGAATGGCTGATCTTCGGGGTGCGGGATGTCCGGTTGCTC
TCCCTTTCCCTGCCCTTCCCCCCATCCCGCCTCTGTCC--TCCTCTCTCTTCTGCTCCA-
--GCCCCATCTCGGCCGTAGTGCCGAGGTGACGGCTGGTCGGGCGCAGAGGGGTT-GTGG
CAGAGGGTGCGGGTGGGGGAGCGGGCAGGGGTTGGAGCATGGCGGCCTTGCCCTCCCTTC
CTCCTATCTCGCCTCCGCAGGGTTCTACCTCGGCCCCCCACCGTTCTCGACCTTGTGTCC
TGGCGGTGGTGGGTCCGGGGATGGATGTCCCTCG--------------------------
------------------------AACCCGAGCTCCCT-CCCATCTCATCTCCGTCCAGA
CCTCCTCTTCCTTCAGCCAGCCTCATCCTCAGCATCGCGCTGAAGCTTGTGGTTTGTCTG
GCGAGGGGAGGTCGTGGTCGGGGTTTGGGGTGTG--------------------------
------------------------------------------------------------
------------------------------------------------------------
----------------CAGGGGTCCGGGGGGATGGGGAGGGTGTRCTGCTCGCACCCTCG
TTGCCCCCTCGCAGTGCGGCGACTTGTCCTCCCCCTACYGGGGGGCTGGATGGCACCGTG
CTAGCGGGGGTGGCGGCGACCTTTCCAACTGTGAATATTGATGTACCTGCTCTGATCTCT
CGCTGCCCGGGTTGACGACCCCCCTTCGCTTTTGGGTTGGGGGATGGTCCTGTCGGAACA
GCACCACAATGTAGAACTCTCGGCAAACGAATATCTTGGCCCTCG
>HF913642_C_connivens no comment
GCGGAAGGATCATTGACACGTGAATGGCTGATCTTCGGGGTGCGGGACGTTCGGTTGCTC
TCCCTCCCCCTGTCCTTCCCCCCATCCCGCCTCTGTCCGCCTCTCTCT--TCTGCTCCA-
--GCCCCATCTCAGGCGTACTGCCGAGCTGGCGGCTGGTCGGGCGCAGAGGGGTT-GTGG
CAGAGGTCGCGGGTGGGGGAGCGGGCAGGGGGTGGAGCCTTGTGGCCTTGCCCTCCCTTC
CTCCTATCTCGCCTCTGCAGGGCTCTTCCTCGGCCCGCCACCGTTCTCGACCTTGTGTCC
TGGAGGTGGTAGGTCCGGGGATCGATGTCCCTCGTGGAGGTCAGGGGTGGGAAGACGGGC
GGCGGCAGGTCTTCGTGGCTCGCAATCCCGAGCTCCCT-CCCATCTCAGCTCTGTCCAGA
CCTCCTCTTCCTTCATCC----TCATCCTCAGCATCGCGCCGAG-CTTGTGGTTTGTCTG
GTGAGGGGAGGTGGTGGTCGGTGCTTGGGGTGTGGGGTGTGGGCGTCCTCGGCCTCTCTC
TATTTCCTCCCT-GCTCCATCTCCAACGGATCTTCCTCTCCGGTCAGGCCAGGTGCTTCG
ACAATGTCGACCCTGTCTTCATCTGGCGGCGGAGGGCTGCGGCGG-AGGGTGGGGCACAT
ATGGGTAGGGAGTGGGCGGGGGTCAGGCGGGATGGGGAAGGCATACTGCTCGCACCCTCG
TTGCCCCCTCGCTGTGCGGCGACCTGTCCTCCCCCTACCGGGGGGCTGGATGGCACCGTG
CCAGCGGGGGTGGCGGCGACCTTTCCAACTGTGATTATTGATGTACCTGCTCTGATCTCT
CGCTGTCCGGGTTGACCA-CCCCCTTCGCTTTTGGGTTGGGGGTTGGTCCTGTCGGAACA
GCACCACAATGTAGAACTCTCGGCAAACGAATATCTTGGCCCTCG
>KR080214_C_globularis no comment
GCGGAAGGATCATTGACACGTGAATGGCTGATCTTCGGGGTGCGGGACGTTCGGTTGCTC
TCCCTTCCCCTGCCCTTCCCCCCATCCGGCCTCTGTCCGCTTCTCTCT--TCTGCTCCAC
CAGCCCCATCTCAGGCGTACTGCCGAGGTGGCGGCCGGTCGGGCGCAGAGGGGTTTGTGG
CAGAGCCCGCGGGTGGGGGAGCGGGCAGGGGGTGGAGCCTAGTGGCCTTGCCCTCCCTTC
CTCCCATCTCGCCTCCGCAGGGTTCTACCTCGGCCCGCCACCTTTCTCGACCTTGTGTCC
TGGAGGTGGTAGGTCCGGGGATGGATGTCCCTCGCGGGGTTCAGGGGTGGGAAGACGGGC
GGCGGCAGGTGTTCGTGGCTCGCAATCCCAAGCTCCCT-CCCATCTCAGCTCTGTCCGGA
CCTCCTCTTCCTTCGGCC----TCATCCTCAGCATCGCGCGGAG-CTTGTGGTTTGTCTG
GTGAGGGGGGGTCGTGGTCGGTGTTTGGGGTGTGGGGTGGTGGCGTCCTCGGCCCCTCTC
TATTTCCTCTCT-GCTTCATCTCCAACGGGTCTTCCTCGCCGGTTAGGCCAGGGGCTTCG
ACACTGTCGACCCTGTCTTCATCCGGCGGCGGAGGGCTGCGGCGG-AGGCTGGGGCACAT
GTGGGTAGGGAGTGGCCGGGGGTCAGGCGGGATGGGGAGGGCATACTGCTCGCACCCTCG
TTGCCCCCTCGCAGTGCGGCTACCTGTCCTCCCCCCAGCGGGGGG-TGGATGGGACCGTG
CCAGCGGGGGTCGCGGCGACCTTTCCAACTGTGATTATTGATGTACCTGCTCTGATCTCT
CGCTGTCCGGGTTGACCA-CCCCCTTCGCTTTTGGGTTGGGGGTCGGTCCTGTCGGAACA
GCAACACAATGTAGAACTCTCGGCAAACGAATATCTTGGCCCTCG
>HF913644_C_vigrata no comment
GCGGAAGGATCATTGACACGTGAATGGCTGATCTTCGGGGTGCGGGACTTTCGGTTGCTC
TCCCTTCCCCTGCCCTTCCCCCCATCCCGCCTCTGTTCGCCTCTCTCT--TCCGCTCCA-
--GCCCCATCTCAGGCGTACTGCCGAGCTGGTGGCTGGCCGGGCGCAGAGGGGTT-GCGG
CAGAGGTCGCGGGTGGGGGAGCGGGCAGGGGGTGGAGCCTTGTGGCCTTGCCCTCCCTTC
CTCCTATCTCGCCTCTGCAGGGTTCCACCTCGGCCCATCACCCCTCTCGACCTCGTGTCC
TGGAGGTGGTGGGTCCGGGGATGGATGTCCCTCGTGGAGGTCAGGGGTGGGAAGACGGGC
GGCGGCAGGTCTTCGTGGCTCGCAATCCCGAGCTCCCT-CCCATCTCAGCTCTGTCCGGA
CCTCCTCTTCCTTCAGCC----TCATCCTCAGCATCGCGCCGAG-CTTGTGGTTTGTCTG
GTGAGGGGAGGTCGTGGTCGGTGCTTGGGGTGTG-------GGCGTCCTCGGCCYCTCTC
TATTTCCTCCGT-GCATCATCTCCAACGGGTCTTCCTCTCCGGTCAGGCCAGGGGCTTCG
ACAATGTCGACCCTGTCTTCATCTGGCGGCGGAGGGCTGCGGCGG-AGGGTGGGGCGCAT
ATGGGTAGGGAGTGGGCGGGGGTCAGGCGGGATGGGGAAGGCATACTGCTCGCACCCTCG
TTGCCCCCTCGCTGTGCGGCGACCCGTCCTCCCCCTACCGGGGGGCTGGATGGCACCGTG
CCAGCGGGGGCGGCGGCGACCTTTCCAACTGTGAATATTGATGTACCAGCTCTGATCTCT
CGCTGTCCGGGTTGACCA-CCCCCTTCGCTTTTGGGTTGGGGGTTGGTCCTGTCGGAACA
GCACCACAATGTAGAACTCTCGGCAAACGAATATCTTGGCCCTCG
>HF913648_C_baltica no comment
GCGGAAGGATCATTGACACGTGAATGGCTGATCTTCGGGGTGCGGGACGTTCGGTTGCTC
TCCCTTCCCCTGCCCTTCCCCCCATCCCGCCTCTGTCCGCTTCTCTCT--TCTGCTCCA-
--GCCCCATCTCAGGCGTAGTCCCGAGGTGACGGCTGGTCGGCAGCAGAGGTGTT-CTGG
CAGAGGTTGCGGGTGGGGGAGCGGGCAGGGGTTGGAGCCTTGTGGCCTTGCCCTCCCTTC
CTCCTATCTCGCCTCTGCKGGGATCTACCTCGGCCCCCCACCGTTCTCGACCTTGTGTCC
TGGCGGTGGTAGGTCCGCGGATGGATGTCCCTCG--------------------------
------------------------ATCCCGAGCTCCGT-CCCATCTCAGCTCCGTCCACA
CCTCCTCTTCCTTCAGCC----TCATCCTCGGCATCGCGCGGAG-CTTGTGGTATGTCTG
GTGAGGGGAGGTCGTGGTCGGGGTTCGGGGTTTGGGGTGTGGGCGTCCTCGGCCCCTCTC
TCTTTCCTCCCT-GCTTCATCTCCAACGGGTCCTCCTCTCCGGTTAGGGCAGGTGCTTCG
ACATTGTCGACCCTGTCTTCATCTGGCGGCGGAGGGCTGCGGCGG-ACGGTGGGGCACGT
ATGGGTAGGCGGTGGGCAGGGGTCAGGCGGGATGGGGAGGGCATACTGCCCGCACCCTCG
TTGCCCCCTCGCAGTGCGGCGACTTGTCCTCCCCCCACCGGGGGGCTGGATGGCACCGTG
CTAGCGGGGGTGGCGGCGACCTTTCCAACTGTGATTATTGATGTACCTGCTCTGATCTCT
CGCTGTCCGGGTTGACGA-CCCCCTTCGCTTTTGGGTTGGGGGTTCGTCCTGTCGGAACA
GCACCACAATGTAGAACTCTCGGCAAACGAATATCTTGGCCCTCG
>HF913647_C_aspera no comment
GCGGAAGGATCATTGACACGTGAATGGCTGATCTTCGGGGTGCGGGACGTTCGGTTGCTC
TCCCTTCCCCTGCCCTTCCCCCCATCCCGCCTCTGTCCGCTTCTCTCT--TCTGCTCCA-
--GCCCCATCTCAGGCGTAGTCCCGAGGTGACGGCTGGTCGGCAGCAGAGGTGTT-CTGG
CAGAGGTTGCGGGTGGGGGAGCGGGCAGGGGTTGGAGCCTTGTGGCCTTGCCCTCCCTTC
CTCCCATCTCGCCTCTGCGGGGATCTACCTCGGCCCCCCACCGTTCTCGACCTTGTGTCC
TGGCGGTGGTAGGTCCGCGGATGGATGTCCCTCG--------------------------
------------------------ANCCCGAGCTCCAT-CCCATCTCAGCTCCGTCCAGA
CCTCCTCTTCCTTCAGCC----TCATCCTCGGCATCGCGCGGAG-CTTGTGGTATGTCCG
GTGAGGGGAGGTCGTGGTCGGGGTTTGGGGTTTGGGGTGTGGGCGTCCTCGGCCCCTCTC
TCTTTCCTCCCT-GCTTCATCTCCAACGGGTCCTCCTCTCCGGTTAGGGCAGGTGCTTCG
ACATTGTCGACCCTGTCTTCATCTGGCGGCGGAGGGCTGCGGCGG-ACGGTGGGGCACAT
ATGGGTAGGCGGTGGGCAGGGGTCAGGCGGGATGGGGAGGGCATACTGCCCGCACCCTCG
TTGCCCCCTCGCAGTGCGGCGACTTGTCCTCCCCCCACCGGGGGGCTGGATGGCACCGTG
CTAGCGGGGGTGGCGGCGACCTTTCCAACTGTGATTATTGATGTACCTGCTCTGATCTCT
CGCTGTCCGGGTTGACGA-CCCCCTTCGCTTTTGGGTTGGGGGTTCGTCCTGTCGGAACA
GCACCACAATGTAGAACTCTCGGCAAACGAATATCTTGGCCCTCG
>HF913640_C_aspera no comment
GCGGAAGGATCATTGACACGTGAATGGCTGATCTTCGGGGTGCGGGACGTTCGGTTGCTC
TCCCTTCCCCTGCCCTTCCCCCCATCCCGCCTCTGTCCGCTTCTCTCT--TCTGCTCCA-
--GCCCCATCTCAGGCGTAGTCCCGAGGTGACGGCTGGTCGGCAGCAGAGGTGTT-CTGG
CAGAGGTTGCGGGTGGGGGAGCGGGCAGGGGTTGGAGCCTTGTGGCCTTGCCCTCCCTTC
CTCCCATCTCGCCTCTGCGGGGATCTACCTCGGCCCCCCACCGTTCTCGACCTTGTGTCC
TGGCGGTGGTAGGTCCGCGGATGGATGTCCCTCG--------------------------
------------------------ANCCCGAGCTCCAT-CCCATCTCAGCTCCGTCCAGA
CCTCCTCTTCCTTCAGCC----TCATCCTCGGCATCGCGCGGAG-CTTGTGGTATGTCCG
GTGAGGGGAGGTCGTGGTCGGGGTTTGGGGTTTGGGGTGTGGGCGTCCTCGGCCCCTCTC
TCTTTCCTCCCT-GCTTCATCTCCAACGGGTCCTCCTCTCCGGTTAGGGCAGGTGCTTCG
ACATTGTCGACCCTGTCTTCATCTGGCGGCGGAGGGCTGCGGCGG-ACGGTGGGGCACAT
ATGGGTAGGCGGTGGGCAGGGGTCAGGCGGGATGGGGAGGGCATACTGCCCGCACCCTCG
TTGCCCCCTCGCAGTGCGGCGACTTGTCCTCCCCCCACCGGGGGGCTGGATGGCACCGTG
CTAGCGGGGGTGGCGGCGACCTTTCCAACTGTGATTATTGATGTACCTGCTCTGATCTCT
CGCTGTCCGGGTTGACGA-CCCCCTTCGCTTTTGGGTTGGGGGTTCGTCCTGTCGGAACA
GCACCACAATGTAGAACTCTCGGCAAACGAATATCTTGGCCCTCG
>MK705919_C_aspera no comment
-------------------------------------------------------TGCTC
TCCCTTCCCCTGCCCTTCCCCCCATCCCGCCTCTGTCCGCTTCTCTCT--TCTGCTCCA-
--GCCCCATCTCAGGCGTAGTCCCGAGGTGACGGCTGGTCGGCAGCARAGGTATT-CTGG
CARAGGTTGCGGGTGGGGGAGCGGGCAGGGGTTGGAGCCTTGTGGCCTTGCCCTCCCTTC
CTCCTATCTCGCCTCTGCGGGGATCTACCTCGGCCCCCCACCGTTCTCGACCTTGTGTCC
TGGCGGTGGTAGGTCCGCGGATGGATGTCCCTCGTGGAGGTCAGGGGTGGGAAGACGGGC
GGCGSSAGGTTGTCTTGGCTCGCAAKCCCGAGCTCCAT-CCCATCTCAGCTCCGTCCAGR
CCTCCTCTTCCTTCAGCC----TCATCCTCGGCATCGCGCGGAG-CTTGTGGTATGTCTG
GTGAGGGGAGGTCGTGGTCGGGGTTTGGGGTTTGGGGTGTGGGCGTCCTCGGCCCCTCTC
TCTTTCCTCCCT-GCTTCATCTCCAACGGGTCCTCCTCTCCGGTTAGGGCAGGTGCTTCG
ACATTGTCGACCCTGTCTTCATCTGGCGGCGGAGGGCTGCGGCGG-ACGGTGGGGCACAT
ATGGGTAGGCGGTGGGCAGGGGTCAGGCGGGATGGGGAGGGCATACTGCCCGCACCCTCG
TTGCCCCCTCGCAGTGCGGCGACTTGTCCTCCCCCYACCGGGGGGCTGGATGGCACCGTG
CTAGCGGGGGTGGCGGCGACCTTTCCAACTGTGATTATTGATGTACCTGCTCTGATCTCT
CGCTGTCCGGGTTGACGA-CCCCCTTCGCTTTTGGGTTGGGGGTTCGTCCTGTCGGAACA
GCACCACAATGTAGAACTCTCGGCAAACGAATATCTTG-------
>HF913645_C_vulgaris no comment
GCGGAAGGATCATTGACACGTGAATGGCTGATCTTCGGGGTGCGGGATTTTCGGTTGCTC
TCCCTTCCCCTGCCCTTCCCCCCATCCAGCCTCTGTCCGCTTCTCTCTCTTCTGCTCCA-
--GCCCCATCTCAGGCGTACTGCCGNGGTGACGGTTGGTCGGCGGCAGAGGGGTT-GTGG
CAGAGGCCGCGGGTGGGGGAGCGGTCAGGGGGTGGAGCCTTGTGGCCNTGCCCTCCCTTC
CTCCTANCTCGCCTCCGCAGGCTTCTNCCTCGGCCCCCCACCGTTCTCGACCTTGTGTCC
TGGCGGTGGTAGGTCCGGGGATGGATGTCCCTCA--------------------------
------------------------A-CCCGAGCTCCCT-CCCATCTCAGCTCCGTCCAGA
CCTCCTCTTCCTTCAGCC----TCATCCTCAGCATCGCGCCGAG-CTTGTGGTATGTCTG
GTGAGGGGAGGTCGTGGTCGGGGTCTGGGGTGTGGGGTGTGGGCGTCCTCGGCCCCTCTC
TCTTTCCTCCCTAGCTTCATCTCCAACGGGTCCTCCTCTCCGGTCAGGGCAGGGGCTTCG
ACAACGTCGACCCTGTCTTTATCTGGCGACGGAGGCCTGCGGCGG-AGGGTGGGGCACAT
ATGGGTAGGGGGTGGGCAGGGGTCAGGCGGGATGGGGAGGGTATNCTTCTCGCACCCTCG
TTGCCCCCTCGCAGTGCGGTGACTTGTCCTCCCCCTACCGGGGGGCTNCATGGCACCGTG
CTNGCGGGGGTGGCGGCGACCTTTCCAACTGTGATTATTGATGTACCTGCTCTGATCTCT
CGCTGTCCGGGTTGACGA-CCCCCTTCGCTTTTGGGTTGGGGGTTCGTCCTGTCGGAACA
GCACCACAATGTAGAACTCTCGGCAAACGAATATCTTGGCCCTCG
>HF913646_C_horrida no comment
GCGGAAGGATCATTGACACGTGAATGGCTGATCTTCGGGGTGCGGGACGTTCGGTTGCTC
TCCCTTCCCCTGCCCTTCCCCCCATCCCGCCTCTGTCCGCTTCTCTCT--TCTGCTCCA-
--GCCCCATCTCAGGCGTAGTCCCGAGGTGACGGCTGGTCGGCMGCAGAGGTGTT-CTGG
CAGAGGTTGCGGGTGGGGGAGCGGGCAGGGGTNGGAGCCTTGTGGCCTTGCCCTCCCTTC
CTCCTATCTCGCCTCTGCGGGGATCTACCTCGGCCCCCCACCGTTCTCGACCTTGTGTCC
TGGCGGTGGTAGGTCCGCGGATGGATGTCCCTCG--------------------------
------------------------AKCCCGAGCTCCRT-CCCATCTCAGCTCCGTCCACR
CCTCCTCTTCCTTCAGCC----TCATCCTCGGCATCGCGCGGAG-CTTGTGGTATGTCTG
GTGAGGGGAGGTCGTGGTCGGGGTTYGGGGTTTGGGGTGTGGGCGTCCTCGGCCCCTCTC
TCTTTCCTCCCT-GCTTCATCTCCAACGGGTCCTCCTCTCCGGTTAGGGCAGGKGCTTCG
ACAT-GTCGACCCTGTCTTCATCTGGCGGCGGAGGGCTGCGGCGGCACGGTGGGGCACRT
ATGGGTAGGSGGTGGGCAGGGGTCAGGCGGGATGGGGAGGGCATACGGCCCGCACCCTCG
TTGCCCCCTCGCAGTGCGGCGACTTGTCCTCCCCCCACCGGGGGGCTGGATGGCACCGTG
CTAGCGGGGGTGGCGGCGACCTTTCCAACTGTGATTATTGATGTACCTGCTCTGATCTCT
CGCTGTCCGGGTTGACGA-CCCCCTTCGCYTTTGGGTTGGGGGTTCGTCCTGTCGGAACA
GCACCACAATGTAGAACTCTCGGCAAACGAATATCTTGGCCCTCG
>HF913643_C_globularis no comment
--GGAAGGATCATTGACACGTGAATGGCTGATCTTCGGGGTGCGGGACGTTCGGTTGCTC
TCCCTTCCCCTGCCCTTCCCCCCATCCGGCCTCTGTCCGCTTCTCTCT--TCTGCTCCAC
CAGCCCCATCTCAGGCGTACTGCCGAGGTGGCGGCCGGTCGGGCGCAGAGGGGTTTGTGG
CAGAGCCCGCGGGTGGGGGAGCGGGCAGGGGGTGGAGCCTAGTGGCCTTGCCCTCCCTTC
CTCCCATCTCGCCTCCGCAGGGTTCTACCTCGGCCCGCCACCTTTCTCGACCTTGTGTCC
TGGAGGTGGTAGGTCCGGGGATGGATGTCCCTCG--------------------------
------------------------ATCCCAAGCTCCCT-CCCATCTCAGCTCTGTCCGGA
CCTCCTCTTCCTTCGGCC----TCATCCTCAGCATCGCGCGGAG-CTTGTGGTTTGTCTG
GTGAGGGGGGGTCGTGGTCGGTGTTTGGGGTGTGGGGTGGTGGCGTCCTCGGCCCCTCTC
TATTTCCTCTCT-GCTTCATCTCCAACGGGTCTTCCTCGCCGGTTAGGCCAGGGGCTTCG
ACACTGTCGACCCTGTCTTCATCCGGCGGCGGAGGGCTGCGGCGG-AGGATGGGGCACAT
GTGGGTAGGGAGTGGNCGGGGGTCAGGCGGGATGGGGAGGGCATACTGCTCGCACCCTCG
TTGCCCCCTCGCAGTGCGGCTACCTGTCCTCCCCCCAGCGGGGGG-TGGATGGGACCGTG
CCAGCGGGGGTCGCGGCGACCTTTCCAACTGTGATTATTGATGTACCTGCTCTGATCTCT
CGCTGTCCGGGTTGACCA-CCCCCTTCGCTTTTGGGTTGGGGGTCGGTCCTGTCGGAACA
GCAACACTATGTAGAACTCTCGGCAAACGAATATCTTGGCCCTCG
>HF913641_C_tomentosa no comment
GCGGAAGGATCATTGACACGTGAATGGCTGATCTTCGGGGTGCGGGGCTTTCGGTTGCTC
TCCCTCCCCCTGCCCTTCCCCCCATCCCGCCTCTGTCCGCTTCTCTTT--TGTGCTCCG-
--GCCCCATCTCAGGCGTACTGCCGAGGTGACGGCCGGTCGGGCGAAGAGGGGTT-GTGG
CAGAGGTCGCGGGTGGGGGAGCGGACAGGCGGTCGAGCCTTGCGGCCTTCCCCTCCCTTC
CTCCTACCTCGCCTCTGCAGGGTTCCACCTCGGCCCCCCACCGTTCTCGACCTTGTGTCC
TGGCGGTGGTAGGTCCGGGGATGGACATCCCTGA--------------------------
------------------------AACCCGAGCTCCCT-CCCATCCCAGCTCTGTCCAGA
CCTCCTCTTCCTTCAGCC----TCATCCTCAGCATCGCGCGGAG-CTTGTGGTNTGTTCG
GTTGGGGGAGGTCGTGTTCGGGGTTCGGGGTGTGGGGTGTGGGCGTCCTCGGCTCCTCTC
TCTTTCCTCCCT-GCTCCATCTCCAACGGGTCCTCCTCTCCGGTTAGGGCGCGGGCTTCG
---------ACCCTGTCTTGATCTGGCGGCGGAGGGCTGCGGCGG-AGTGTGGGGCGCAT
ATGGGTAGGGGGTAGGCAGGGGTCAGGCGGGATGGGGAGGGTGTACTGCTCGCACCCTCG
TTGCTCCCTCGCAGTGCGGCGGCTTGTCCTCCCCCTACCGGGGGGCCGGATGGCACCGCG
CGAGCGGGGGTTGCGGCGACCTTTCCAACTGTGAACATTGATGTACCTGCTCTGATCTTT
CGCTGCCCGGGTTGACGA-CCCCCTTCGCTTTTGGGTCGGGGGTTGGTCCTGTCGGAACA
GCACAACTATGTAGAACTCTCGGCAAACGAATATCTTGGCCCTCG
>HF913649_C_canescens no comment
------GGATCATTGACACGTGAATGGCTGATCTTCGGGGTGCGGGACTTTCGGTTGCTC
TCCCTTCCCCTGCCCTTCCCCCCATCCCGCCTCTGTCCGCTTCTCTCTC--CTGCTCAA-
--GCCCCATCTCAGGCSTAGTGCCGAGGTGAYGGCYGGTCGGGCGCAGAGGGGTT-GTGG
CAGAGGCCGCGGGTGGGGGAGCGGACAGGGGGTGGACCCTACTGGCCATTCCCTCCCTTC
CTCCTAYCTCGCCTCTGCAGGGTTNTACCTNGGCCCCCCACCGTTCTCGACCTTGTGTCC
TGGCGGTGGTGGGTCCGGGGATGGATGTCCCTCG--------------------------
------------------------AACCCGAGCTCCCTTCCCATCTCGGCTCTGTCCACA
CCTCCTCCTCCTTCAGCC----TCATCCTCAGCATCGCGCAGAG-CTTGTGGTATGTCTG
GTGGGGGGAGGTCGTGGCCGGGGTTTGGGGTGTGGGGTGTGGGCGTCCTCGGCCCCTCTC
TCTTTCCTCCCT-GCTTCATCTCCAACGGGTCCTCCTCTCCGGTCAGGGCACGGGCTTCG
ACACTGTCGACCCTGCGTTGATCTGGCGGCGGAGGGCTGCGGCGG-AGGTTGGGGCACTT
ATGGGCAGGGGGTGGGCAGGGGTCAGGCGGGATGGGGAGGGTACACTGCTCGCACCCTCG
TTGCCCCCTCGCAGTGCGGCGACTTGTCCTCCCCCCACCGGGGGGCTGGATGGCACCGTG
CTAGCGGGGGTGGCGGCGACCTTTCCAACTGTGAATATTGACGTACCAGCTCTGATCTCT
CGCTGTCCGGGTTGACCG-CCCCCCTCTCTTTCGGGTTGGGGGTCGGTCCTGTCGGAACA
GCACCACAATGTAGAACTCTCGGCAAACGAATATCTTGGCCCTCG
