# Supplementary material for: Integrative Taxonomic, Ecological and Genotyping Study of Charophyte Populations from the Egyptian Western-Desert Oases and Sinai Peninsula
Source: Plants (Basel). 2021 Jun 7;10(6):1157. doi: 10.3390/plants10061157 (PMC8226818; doi:10.3390/plants10061157)
Supplement: Supplementary file 1 [file plants-10-01157-s001.zip › Supplemental-material_Egyptian-oases-charophytes/Suppl-files_Sequence-alignment-data/Nitella_rbcL_ITS_41.fasta]

>AB191724_N.oligospira_strainS095
TTCGGATTGCGGTGACCCCGGCGGTTCGCTGCTGGGGGCGCTGTGAGAAGTTCATTGAAC
CTTATCACTTAGAGGAAGGAGAAGTCGTAACAAGGTTTCCGTAGGTGAACCTGCGGAAGG
ATCATTGACACGCCCGCCCGATTCCCGGGGGCGGGGTCCTGCCGCTTCTCTAAGCACTCG
TGCGCAAGGGGG-CGGTTTGGGCCTTTCCCCTCGTCGCCCCGTCTTC-GCCGGCGGCCCC
CC-ATCTTCCATTCGCTGCC--CC-TCGTAGCAGGGGTTT--GGTGGTG-AGGCTGGGGT
GGTGCAGCGCGGT-CGAGGAGGGTGTGCGGCGGCCG-ATTTCACCGC-ACCATTGGAATC
GACAGACTGAGTCCCACGCACCGTG--CGCCAA---GTGGCT-----GCCCTGGGGGTGT
GCATGAGGGGGGAGGTTGGCAAGTGGCAGCGTCGTTTGAACGCGACGTTGCCCGCTTCCC
CTCTCTGCATGTCG--CGG-GGAAGCCCTTAGGCCGCGACCTGAACGGAAGAGAGTACAA
CTCTCGGCAAACGGATATCTTGGCCCTCGTACCGATGAAGAGCGCAGCGAAATGCGATAC
GTAGTGTGAATTGCAGAATTCCGCGAGCCATGGAGATCTTGAACGCACTTGGCGCCCGAG
GCTTTGGCCG-AGGGCACGTCCGTCTGAGCGTCACCGTCCAA-actggatttaaagcagg
ggtaaaagattatagattaacttattacactcctgagtataaaactaaagatactgatat
tttagctgcatttcgtgtaactccacaacctggagttccacctgaagaagcgggtgctgc
ggtagctgcggagtcttctactggtacatggactactgtttggactgacgggttaactag
tttagaccgatacaaaggtcgatgttatgatattgaacctgtggctggtgaggataatca
atatattgcatatgtagcttatcctcttgatttatttgaagaaggatcagtaacaaattt
atttacctctattgtaggtaatgtatttggatttaaggcattaagagctttacgtctaga
agatctacgtatccctcctgcatatgtcaaaacttttcagggtcctccgcatggtattca
agttgaaagagacaaacttaataaatatggacgaccattactaggatgtacaattaagcc
taaattaggtttatcagctaagaattatgggagagctgtatatgaatgtcttcgtggtgg
acttgattttacaaaagatgatgaaaatgtgaactcccagccttttatgcgctggagaga
tcgcttcttatttgtagcagaagctatttataaatctcaagcagaaactggagaaataaa
aggacactatttaaatgctactgcaggaacttgcgaggaaatgcttaagagagcagaatg
tgcaaaagagctaggtgtgcctattattatgcatgattatttgacaggaggatttactgc
taatactactttagctcattattgtcgagataatggtttactgcttcatatccaccgtgc
tatgcatgctgtaattgatcgtcaaaaaaatcatggtatgcattttcgtgttttagctaa
agcacttcgtctttctggtggagatcacgtacattctggtactgtagttggtaaattaga
aggagaacgtgaagttactttaggttttgtagatttactacgtgatgattatattgagaa
agatagaagtcgtggtgtttatttcactcaggattgggtctctttgccaggggtgttacc
tgtagcttcaggcggaattcatgtttggcatatgcctgcattaaccgaaatttttggtga
tgattctgtattacaatttggaggaggcactttaggt
>MH426799_N.flagellifera_PBA-1702
---------------------------------------------------------AAC
CTTATCACTTAGAGGAAGGAGAAGTCGTAACAAGGTTTCCGTAGGTGAACCTGCGGAAGG
ATCATTGACACGCCCGCCCGATTCCCGGGGGCGGGGCCCTGCCGCCTCTCTAAGCACTCG
TGCCCAAGGGGG-CGGTTTGGGCCTTTCCCCTCGTCGCCCCGTCTTC-GCCGGCGGCCCC
CC-ATCTTCCATTCGCTGGC--CC-TCGTAGCAGGGGTTT--GGTGGTG-ACGCTGGGGT
GGTGCAGCGCGGT-CGAGGAGGGTGTGCGGCGGCCG-ATTTCACCGT-ATGATTGGAATC
GACAGACTGAGCCCCACGCATCGCG--AGCAAA---GTGGCT-----GCCTTGGGGGTGT
GCATGAGGGGGGAGGCTGGCTAGTGGCAGCGTCGTCTGAACGCGACGCTGCCCGCTTCCC
CTCTCTGCATGTCT--TGG-GGAAGCCCGTGGGCCGCGACTTGAACAGAAGAGAGTACAA
CTCTCGGCAAACGGATATCTTGGCCCTCGTACCGATGAAGAGCGCAGCGAAATGCGATAC
GTAGTGTGAATTGCAGAATTCCGCGAACCATGGAGATCTTGAACGCACTTGGCGCCCGAG
GCTTTGGCCG-AGGGCACGTCCGTCTGAGCGTCACCGTCCAAn-----------------
------------------------------------------------------------
----------------Gt-actccacaacctggagttccacctgaagaagcgggtgctgc
ggtagctgcggagtcttctactggtacatggactactgtttggactgacgggttaactag
tttagaccgatacaaaggtcgatgttatgatattgaacctgtggctggtgaggataatca
atatattgcatatgtagcttatcctcttgatttatttgaagaaggatcagtaacaaattt
atttacctctattgtaggtaatgtatttggatttaaggcattaagagctttacgtctaga
agatctacgtatccctcctgcatatgtcaaaacttttcaaggtcctccccatggtattca
agttgaaagagacaaacttaataaatatggacgaccattactaggatgtacaattaagcc
taaattaggtttatcagctaagaattatggtagagctgtatatgaatgtcttcgtggtgg
acttgattttacaaaagatgatgaaaatgtgaactcccagccttttatgcgctggagaga
tcgcttcttatttgtagcagaagctatttataaatctcaagcagaaactggagaaataaa
aggacactatctaaatgctactgcaggaacttgcgaggaaatgcttaagagagcagaatg
tgcaaaagagctaggtgtgcctattattatgcatgattatttgacaggaggatttactgc
taatactactttagctcattattgtcgagataatggtttactgcttcatatccaccgtgc
tatgcatgctgtaattgatcgtcaaaaaaatcatggtatgcattttcgtgttttagctaa
ggcacttcgtctttctggtggagatcacgtacattctggtactgtagttggtaaattaga
aggagaacgtgaagttactttaggttttgtagatttactacgtgatgattatattgagaa
agatagaagtcgtggtgtttatttcactcaggattgggtctctttgccaggggtgttacc
tgtagcttcaggcggaattcatgtttggcatatgcctgcattaaccgaaatttttggtga
tgattctgtattacaatttggaggaggcactttaggt
>AB191730_N.morongii_strainS089
TTCGGATTGCGGTGACCCCGGCGGTTCGCTGCTGGGGGCGCTGTGAGAAGTTCATTGAAC
CTTATCACTTAGAGGAAGGAGAAGTCGTAACAAGGTTTCCGTAGGTGAACCTGCGGAAGG
ATCATTGACACGCCCGCCCGATTTCTGGGGGCAGGGCCCTGCCGCCTCTCTAAGCACTCG
TGCCCAAGGAGG-CGGTCTGGGCCTCGCCCCTCGTCGCCCCCTCTTC-GTCGGCGGCCCC
CC-ATGTTCCACTCGCTGCC--CC-TCGTAGTAGGGGG---TGGTGGTG-AGGCTGGGGT
GGTGCAGCACGGT-CGAGGAGGGCGTGCGGCGGCCC-GTTTCACCGT-ATCACTGGAATT
GACAGACTGAGCCTCACGCGTCGTG--ACCCAG---GTGGCC-----GCCTTGTGGGTGT
GCATGAGGGGGG---CTGGCAAGTGGCAGCATCGTTTGAACGCGACGTTGTCCGCCTCCC
CTCTTGGCATGTCT--TGG-GGAAGCCCTTGGGCCGCGGTTCGAACAAAAGAGAGTACAA
CTCTCGGCAAACGGATATCTTGGCCCTCGTACCGATGAAGAGCGCAGCGAAATGCGATAC
GTAGTGTGAATTGCAGAATTCCGCGAACCATGGAGATCTTGAACGCACTTGGCGCCCAAG
GCCTTGGCCG-AGGGCACGTCCGTCTGAGCGTCACCGTCCAAnactggatttaaagcagg
agtaaaagattatagattaacttattacactcctgagtataaaactaaagatactgatat
tttagctgcatttcgtgtaactccacaacctggagttccacctgaagaggcgggtgctgc
ggtagctgcagagtcttctactggtacatggactactgtttggactgacggattaactag
tttagacagatacaaaggtcgatgttatgatattgaacctgttgctggtgaggataatca
atatattgcatatgtagcttatcctcttgatttatttgaagaaggatcagtaactaattt
atttacctcaattgtaggtaatgtatttggatttaaagcattaagagctttacgtttgga
agatttacgtatccctcctgcatatgtaaaaacttttcagggtcctccgcatggtattca
agttgaaagagataaactgaataagtatggacgaccattactaggatgtacaattaagcc
taaattaggtttgtcagctaaaaattatggtagagctgtatatgaatgtcttcgtggtgg
acttgattttacaaaagatgatgaaaatgtaaactcccagccttttatgcgttggagaga
ccgtttcttgtttgtagcagaagctatttataaatctcaagcagagacgggagaaataaa
agggcattatctaaacgctactgcaggacattgtgatgaaatgcttaagagagcagaatg
tgcaaaagagttaggtatgcctattattatgcatgattatttgacaggaggatttactgc
taatactactctagctcattattgtcgagataatggtttacttcttcatattcaccgtgc
tatgcatgctgtaattgatcgtcaaaaaaatcatggtatgcattttcgtgttttggctaa
agcacttcgtctttctggtggagatcacgtacattctggtactgtagttggcaaattaga
aggagaacgtgaagttactttaggttttgtagatttactacgtgacgattatattgagaa
agatagaagtcgcggtgtttattttactcaggattgggtctctttaccaggggtattacc
tgtagcttcaggcggaattcatgtttggcacatgcctgcattaactgaaatttttggtga
tgattctgtattacaatttggaggaggtactttagga
>KR080222_N.confervaceaNY02282231
TTCGGATTGCGGTGACCCCGGCGGTTCGCTGCTGGGGGCGCTGTGAGAAGTTCATTGAAC
CTTATCACTTAGAGGAAGGAGAAGTCGTAACAAGGTTTCCGTAGGTGAACCTGCGGAAGG
ATCATTGACACGCCCGCCCGATTTCCGGGGGCGGGGCCCTGTCGCCTCTGTAAGCACTCG
TGCCCAAGGAGG-GGGTTCGGGCCTTGCCCCTCGTCGCCCCCTCTTC-GCCGGCGGCCCC
CC-ATCTTCCACTCGCTGCC--CC-TCGTAGCAGGGGGC---GGCGGTG-AGGCTGGGGT
GGTGCAGCGCGGT-CGAGGAGGGTGTGCGGCGGCCC-ATCCCACCGT-ACCGTTGGAATT
GACAGACTGAGCCTCACGCGTAGCC-GACCCGA---ACGGGC-----GCCTTGGGGGTGT
GCAGGAGGGGGG---CTGGCGAGTGGCAGCGTCGTTTGAACGCGACGTTGTGCGCCTCCC
CTCTCGGCATGTCT--CGG-GGACGCCCTTGGGGCGCGATTCGAACAAAAGAGAGCACAA
CTCTCGGCAAACGGATATCTTGGCCCTCGTACCGATGAAGAGCGCAGCGAAATGCGATAC
GTAGTGTGAATTGCAGAATTCCGCGAACCATGGAGATCTTGAACGCACTTGGCGCCCGAC
GCTTTGGCCG-AGGGCACGTCCGTCTGAGCGTCACCGTCCAAnactggatttaaagcagg
ggtaaaagattatagattaacttattacactcctgagtataaaactaaagatactgatat
tttagctgcatttcgtatgactccacaacctggagttccacctgaagaggcgggtgctgc
ggtagctgcagagtcttctactggtacatggactactgtttggactgacgggttaactag
tttagaccgatacaaaggtcgatgttatgatattgaacctgttgctggtgaagataatca
atatattgcatatgtagcttatcctcttgatttatttgaagagggatcagtaacaaattt
atttacctctattgtaggtaatgtatttggatttaaagcattaagagctttacgtctgga
agatttacgtattcctcctgcatatacaaaaacttttcaaggtcctccgcatggtattca
agttgaaagagacaaacttaataagtatggacgaccattactaggatgtacaattaagcc
taaattaggtttatcagctaagaattatggtagagctgtatatgaatgtcttcgtggtgg
acttgattttacaaaagatgatgaaaatgtgaactcccagccttttatgcgttggagaga
tcgtttcttatttgtagcagaagccatttacaaatctcaagcagaaactggagaaataaa
aggacattatctaaatgctactgcaggaaattgtgacgaaatgcttaagagagcagaatg
tgcaaaagagctcggtatgcctattattatgcatgattatttgacaggaggatttactgc
taatactactttagctcattattgtcgagataatggtttacttcttcatatccaccgtgc
tatgcatgctgtaattgatcgtcaaaaaaatcatggtatgcattttcgtgttttagctaa
agcacttcgtctttctggtggagatcacgtacattctggtactgtagttggtaaattaga
aggagaacgtgaagttactttaggttttgtagatttactacgtgatgattatattgagaa
agatagaagtcgtggtgtttattttactcaggattgggtctctttaccaggagtattacc
tgtagcttcaggcggaattcatgtttggcacatgcctgcattaactgagatttttggtga
tgattctgtattacaatttggaggaggtactttaggt
>KR080224_N.hyalinaNY02282228
TTCGGATTGCGGTGACCCCGGCGGTTCGCTGCTGGGGGCGCTGTGAGAAGTTCATTGAAC
CTTATCACTTAGAGGAAGGAGAAGTCGTAACAAGGTTTCCGTAGGTGAACCTGCGGAAGG
ATCATTGACACGCCCGCCCGATTTCCGGGGGCAGGGCCCTGCCGCCTCCCTAAGCACCCG
TGCCCGAGGAGG-CGGTCTTGGCCTTGCCCCTCGTCGCCCCCTCTTC-GCCGGCGGCCCC
CC-ATGTTCCACTCGCTGCC--CCCTCGTAGTAGGGGG---TGGTGGTG-AGGCTGGGGT
GGTGCAGCACGGT-CGAGGAGGGTGTGCGGCGGCCC-GTCTCACCGT-ATCACTGGAATT
GACAGACTGAGCCTCACGCATCGTG--ACCCAA---GTGGCC-----GCCTTGTGGGTGT
GCATGAGGGGGG---CTGGCAAGTGGCAGCATCGTTTGAGCGCGACGTTGTCTGCCTCCT
CTCTTGGCATGCCT--TGG-GGAAGCCCTTGGGCCGCGGTTCGAACAAAAGAGAGTACAA
CTCTCGGCAAACGGATATCTTGGCCCTCGTACCGATGAAGAGCGCAGCGAAATGCGATAC
GTAGTGTGAATTGCAGAATTCCGTGAACCATGGAGATCTTGAACGCACTTGGCGCCCGAG
GCCTTGGCCG-AGGGCACGTCCGTCTGAGCGTCACCGCCCAAnactggatttaaagcagg
agtaaaagattatagattaacttattacactcctgagtataaaactaaagatactgatat
tttagctgcatttcgtgtaactccacaacctggggttccacctgaagaggcgggtgcagc
ggtagctgcagagtcttctactggcacatggaccactgtttggactgacggattaactag
tttagacagatacaaaggtcgatgttatgatattgagcctgttgctggtgaggataatca
atatatcgcatatgtagcttatcctcttgatttatttgaagaaggatcagtaactaattt
atttacctcaattgtaggtaatgtatttggatttaaagcattaagagctttacgtctgga
agatttacgtattcctcctgcatatgtaaaaacttttcagggtcctccgcatggtattca
agttgaaagagacaaacttaataagtatggacgaccattactaggatgtacaattaagcc
taaattaggtttgtcagctaagaattatggtagagctgtatatgaatgtcttcgtggtgg
acttgattttacaaaagatgatgaaaatgtaaactctcagccttttatgcgttggagaga
tcgcttcttatttgtagcagaagctatttataaatctcaagcagagacgggagaaataaa
aggacattatctaaacgctactgcaggaaattgtgatgaaatgcttaagagagcagaatg
tgcaaaagagttaggtatgcctattgttatgcatgattatttgacaggaggatttactgc
taatactactttagctcattattgtcgagataatggtttacttcttcatattcaccgtgc
tatgcatgctgtaattgatcgtcaaaaaaatcatggtatgcattttcgtgttttggctaa
agcacttcgtctttctggtggagatcacgtacattccggtactgtagttggcaaactaga
aggagaacgtgaagttactttaggttttgtagatttattacgtgatgattatattgagaa
agatagaagtcgcggtgtttatttcacccaggattgggtctctttaccaggggtattacc
tgtagcttcaggcggaattcatgtttggcacatgcctgcattaactgaaatttttggtga
tgattctgtattacaatttggaggaggtacattaggg
>AB169945_N.hyalina_strainS012
TTCGGATTGCGGTGACCCCGGCGGTTCGCTGCTGGGGGCGCTGTGAGAAGTTCATTGAAC
CTTATCACTTAGAGGAAGGAGAAGTCGTAACAAGGTTTCCGTAGGTGAACCTGCGGAAGG
ATCATTGACACGCCCGCCCGATTTCCGGGGGCAGGGCCCTGCCGCCTCCCTAAGCACCCG
TGCCCGAGGAGG-CGGTCTTGGCCTTGCCCCTCGTCGCCCCCTCTTC-GCCGGCGGCCCC
CC-ATGTTCCACTCGCTGCC--CCCTCGTAGTAGGGGG---TGGTGGTG-AGGCTGGGGT
GGTGCAGCACGGT-CGAGGAGGGTGTGCGGCGGCCC-GTCTCACCGT-ATCACTGGAATT
GACAGACTGAGCCTCACGCATCGTG--ACCCAA---GTGGCC-----GCCTTGTGGGTGT
GCATGAGGGGGG---CTGGCAAGTGGCAGCATCGTTTGAGCGCGACGTTGTCTGCCTCCT
CTCTTGGCATGCCT--TGG-GGAAGCCCTTGGGCCGCGGTTCGAACAAAAGAGAGTACAA
CTCTCGGCAAACGGATATCTTGGCCCTCGTACCGATGAAGAGCGCAGCGAAATGCGATAC
GTAGTGTGAATTGCAGAATTCCGTGAACCATGGAGATCTTGAACGCACTTGGCGCCCGAG
GCCTTGGCCG-AGGGCACGTCCGTCTGAGCGTCACCGCCCAAnactggatttaaagcagg
agtaaaagattatagattaacttattacactcctgagtataaaactaaagatactgatat
tttagctgcatttcgtgtaactccacaacctggggttccacctgaagaggcgggtgcagc
ggtagctgcagagtcttctactggcacatggaccactgtttggactgacggattaactag
tttagacagatacaaaggtcgatgttatgatattgagcctgttgctggtgaggataatca
atatatcgcatatgtagcttatcctcttgatttatttgaagaaggatcagtaaccaattt
atttacctcaattgtaggtaatgtatttggatttaaagcattaagagctttacgtctgga
agatttacgtattcctcctgcatatgtaaaaacttttcagggtcctccgcatggtattca
agttgaaagagacaaacttaataagtatggacgaccattactaggatgtacaattaagcc
taaattaggtttgtcagctaagaattatggtagagctgtatatgaatgtcttcgtggtgg
acttgattttacaaaagatgatgaaaatgtaaactctcagccttttatgcgttggagaga
tcgcttcttatttgtagcagaagctatttataaatctcaagcagagacgggagaaataaa
aggacattatctaaacgctactgcaggaaattgtgatgaaatgcttaagagagcagaatg
tgcaaaagagttaggtgtgcctattattatgcatgattatttgacaggaggatttactgc
taatactactttagctcattattgtcgagataatggtttacttcttcatattcaccgtgc
tatgcatgctgtaattgatcgtcaaaaaaatcatggtatgcattttcgtgttttggctaa
agcacttcgtctttctggtggagatcacgtacattccggtactgtagttggcaaactaga
aggagaacgtgaagttactttaggttttgtagatttattacgtgatgattatattgagaa
agatagaagtcgcggtgtttatttcacccaggattgggtctctttaccaggggtattacc
tgtagcttcaggcggaattcatgtttggcacatgcctgcattaactgaaatttttggtga
tgattctgtattacaatttggaggaggtacattaggg
>AB191729_N.hyalina_strainS094
TTCGGATTGCGGTGACCCCGGCGGTTCGCTGCTGGGGGCGCTGTGAGAAGTTCATTGAAC
CTTATCACTTAGAGGAAGGAGAAGTCGTAACAAGGTTTCCGTAGGTGAACCTGCGGAAGG
ATCATTGACACGCCCGCCCGATTTCCGGGGGCAGGGCCCTGCCGCCTCCCTGAGCACCCG
TGCCCGAGGAGG-CGGTCTTGGCCTTGCCCCTCGTCGCCCCCTCTTC-GCCGGCGGCCCC
CC-ATGTTCCACTCGCTGCC--CCCTCGTAGTAGGGGG---TGGTGGTG-AGGCTGGGGT
GGTGCAGCACGGT-CGAGGAGGGTGTGCGGCGGCCC-GTCTCACCGT-ATCACTGGAATT
GACAGACTGAGCCTCACGCATCGTG--ACCCAA---GTGGCC-----GCCTTGTGGGTGT
GCATGAGGGGGG---CTGGCAAGTGGCAGCATCGTTTGAGCGCGACGTTGTCTGCCTCCT
CTCTTGGCATGCCT--TGG-GGAAGCCCTTGGGCCGCGGTTCGAACAAAAGAGAGTACAA
CTCTCGGCAAACGGATATCTTGGCCCTCGTACCGATGAAGAGCGCAGCGAAATGCGATAC
GTAGTGTGAATTGCAGAATTCCGTGAACCATGGAGATCTTGAACGCACTTGGCGCCCGAG
GCCTTGGCCG-AGGGCACGTCCGTCTGAGCGTCACCGCCCAAnactggatttaaagcagg
agtaaaagattatagattaacttattacactcctgagtataaaactaaagatactgatat
tttagctgcatttcgtgtaactccacaacctggggttccacctgaagaggcgggtgcagc
ggtagctgcagagtcttctactggcacatggaccactgtttggactgacggattaactag
tttagacagatacaaaggtcgatgttatgatattgagcctgttgctggtgaggataatca
atatatcgcatatgtagcttatcctcttgatttatttgaagaaggatcagtaaccaattt
atttacctcaattgtaggtaatgtatttggatttaaagcattaagagctttacgtctgga
agatttacgtattcctcctgcatatgtaaaaacttttcagggtcctccgcatggtattca
agttgaaagagacaaacttaataagtatggacgaccattactaggatgtacaattaagcc
taaattaggtttgtcagctaagaattatggtagagctgtatatgaatgtcttcgtggtgg
acttgattttacaaaagatgatgaaaatgtaaactctcagccttttatgcgttggagaga
tcgcttcttatttgtagcagaagctatttataaatctcaagcagagacgggagaaataaa
aggacattatctaaacgctactgcaggaaattgtgatgaaatgcttaagagagcagaatg
tgcaaaagagttaggtatgcctattgttatgcatgattatttgacaggaggatttactgc
taatactactttagctcattattgtcgagataatggtttactccttcatattcaccgtgc
tatgcatgctgtaattgatcgtcaaaaaaatcatggtatgcattttcgtgttttggctaa
agcacttcgtctttctggtggagatcacgtacattccggtactgtcgttggcaaactaga
aggagaacgtgaagttactttaggttttgtagatttattacgtgatgattatattgagaa
agatagaagtcgcggtgtttatttcacccaggattgggtctctttaccaggggtattacc
tgtagcttcaggcggaattcatgtttggcacatgcctgcattaactgaaatttttggtga
tgattctgtattacaatttggaggaggtacattaggg
>AB169943_N.megaspora_strainS054
TTCGGATTGCGGTGACCCCGGCGGTTCGCTGCTGGGGGCGCTGTGAGAAGTTCATTGAAC
CTTATCACTTAGAGGAAGGAGAAGTCGTAACAAGGTTTCCGTAGGTGAACCTGCGGAAGG
ATCATTGACACGCCCGCCCGATTTCTGGGGGCAGGGGTCTGCTGCCTCTCTAAGCATTCG
TGCCCAAGGAGG-CGGTCTGGGCCTCGCCCCTCGTCGCCCCTTCTTC-GTCGGCGGCCCC
CC-ATGTTCCACTCGCTGCC--CC-TCTTAGTAGGGGG---TGGTGGTG-AGGCTGGGGT
GGTGCTACACGGT-CGAGGAGGGTGTGCGGCGGCCC-GTTTCACCGT-ATCATTGGAATT
GACAGACTGAGCCTCACGCGTCGTG--ACCCAG---GTGGCC-----GCCTTGCGGGTGT
GCGTGGGGGGGG---CTGGCAAGTGGCAGCATCGTTTGAACGCGACGTTGTCCGCCTCCC
CTCTTGGCACGTCT--TGG-GGAAGCCCTTGGGCCGCGGCTCGAACAAAAGAGAGTACAA
CTCTCGGCAAACGGATATCTTGGCCCTCGTACCGATGAAGAGCGCAGCGAAATGCGATAC
GTAGTGTGAATTGCAGAATTCCGCGAACCATGGAGATCTTGAACGCACTTGGCGCCCAAG
GCCTTGGCCG-AGGGCACGTCCGTCTGAGCGTCACCGTCCAAnactggatttaaagcagg
agtaaaagattatagattaacttattacactcctgaatataaaactaaagatactgatat
tttagctgcatttcgtgtaactccacaacctggagttccacctgaagaggcgggtgctgc
ggtagctgcagagtcttctactggtacatggactactgtttggactgacggattaactag
tttagacagatacaaaggtcgatgttatgatattgaacctgttgctggtgaggataatca
atatattgcatatgtagcttatcctcttgatttattcgaagaaggatcagtaaccaattt
atttacctcaattgtaggtaatgtatttggatttaaagcattaagagctttacgtttgga
agatttacgtatccctcctgcatatgtaaaaacatttcagggtcctccgcatggtattca
agttgaaagagacaaacttaataagtatggacgaccattactaggatgtacaattaagcc
taaattaggtttgtcagctaaaaattatggtagagctgtatatgaatgtcttcgtggtgg
acttgattttacaaaagatgatgaaaatgtaaactcccaaccttttatgcgttggagaga
ccgtttcttgtttgtagcagaagctatttataaatctcaagcagagacgggagaaataaa
aggccattatctaaacgctactgcaggaacttgtgatgaaatgcttaagagagcagaatg
cgcaaaagagttaggtgtacctattattatgcatgattatttgacaggaggatttactgc
taatactactctagctcattattgtcgagataatggtttacttcttcatattcaccgcgc
tatgcatgctgtaattgatcgtcaaaaaaatcatggtatgcattttcgtgttttggctaa
agcacttcgtctttctggtggagatcacgtacattctggtactgtagttggcaaattaga
aggagaacgtgaagttactttaggttttgtagatttactacgtgatgattatattgagaa
agatagaagtcgcggtgtttattttactcaggattgggtctctttaccaggggtattacc
tgtagcttcaggcggaattcatgtttggcacatgcctgcattaactgaaatttttggtga
tgattctgtattacaatttggaggaggtactttagga
>AB169944_N.megaspora_strainS073
TTCGGATTGCGGTGACCCCGGCGGTTCGCTGCTGGGGGCGCTGTGAGAAGTTCATTGAAC
CTTATCACTTAGAGGAAGGAGAAGTCGTAACAAGGTTTCCGTAGGTGAACCTGCGGAAGG
ATCATTGACACGCCCGCCCGATTTCTGGGGGCAGGGGTCTGCTGCCTCTCTAAGCATTCG
TGCCCAAGGAGG-CRGTCTGGGCCTCGCCCCTCGTCGCCCCTTCTTC-GTCGGCGGCCCC
CC-ATGTTCCACTCGCTGCC--CC-TCTTAGTAGGGGG---TGGTGGTG-AGGCTGGGGT
GGTGCTACACGGT-CGAGGAGGGTGTGCGGCGGCCC-GTTTCACCGT-ATCATTGGAATT
GACAGACTGAGCCTCACGCGTCGTG--ACCCAG---GTGGCC-----GCCTTGCGGGTGT
GCGTGGGGGGGG---CTGGCAAGTGGCAGCATCGTTTGAACGCGACGTTGTCCGCCTCCC
CTCTTGGCACGTCT--TGG-GGAAGCCCTTGGGCCGCGGCTCGAACAAAAGAGAGTACAA
CTCTCGGCAAACGGATATCTTGGCCCTCGTACCGATGAAGAGCGCAGCGAAATGCGATAC
GTAGTGTGAATTGCAGAATTCCGCGAACCATGGAGATCTTGAACGCACTTGGCGCCCAAG
GCCTTGGCCG-AGGGCACGTCCGTCTGAGCGTCACCGTCCAAnactggatttaaagcagg
agtaaaagattatagattaacttattacactcctgaatataaaactaaagatactgatat
tttagctgcatttcgtgtaactccacaacctggagttccacctgaagaggcgggtgctgc
ggtagctgcagagtcttctactggtacatggactactgtttggactgacggattaactag
tttagacagatacaaaggtcgatgttatgatattgaacctgttgctggtgaggataatca
atatattgcatatgtagcttatcctcttgatttattcgaagaaggatcagtaaccaattt
atttacctcaattgtaggtaatgtatttggatttaaagcattaagagctttacgtttgga
agatttacgtatccctcctgcatatgtaaaaacatttcagggtcctccgcatggtattca
agttgaaagagacaaacttaataagtatggacgaccattactaggatgtacaattaagcc
taaattaggtttgtcagctaaaaattatggtagagctgtatatgaatgtcttcgtggtgg
acttgattttacaaaagatgatgaaaatgtaaactcccaaccttttatgcgttggagaga
ccgcttcttgtttgtagcagaagctatttataaatctcaagcagagacgggagaaataaa
aggccattatctaaacgctactgcaggaacttgtgatgaaatgcttaagagagcagaatg
cgcaaaagagttaggtgtacctattattatgcatgattatttgacaggaggatttactgc
taatactactctagctcattattgtcgagataatggtttacttcttcatattcaccgcgc
tatgcatgctgtaattgatcgtcaaaaaaatcatggtatgcattttcgtgttttggctaa
agcacttcgtctttctggtggagatcacgtacattctggtactgtagttggcaaattaga
aggagaacgtgaagttactttaggttttgtagatttactacgtgatgattatattgagaa
agatagaagtcgcggtgtttattttactcaggattgggtctctttaccaggggtattacc
tgtagcttcaggcggaattcatgtttggcacatgcctgcattaactgaaatttttggtga
tgattctgtattacaatttggaggaggtactttagga
>AB169940_N.pseudoflabellata_strainS031
TTCGGATTGCGGTGACCCCGGCGGTTCGCTGCTGGGGGCGCTGTGAGAAGTTCATTGAAC
CTTATCACTTAGAGGAAGGAGAAGTCGTAACAAGGTTTCCGTAGGTGAACCTGCGGAAGG
ATCATTGACACGCCCGCCCGATTTCTGGGGGCAGGGGTCTGCTGCCTCTCTAAGCATTCG
TGCCCAAGGAGG-CRGTCTGGGCCTCGCCCCTCGTCGCCCCTTCTTC-GTCGGCGGCCCC
CC-ATGTTCCACTCGCTGCC--CC-TCTTAGTAGGGGG---TGGTGGTG-AGGCTGGGGT
GGTGCTACACGGT-CGAGGAGGGTGTGCGGCGGCCC-GTTTCACCGT-ATCATTGGAATT
GACAGACTGAGCCTCACGCGTCGTG--ACCCAG---GTGGCC-----GCCTTGCGGGTGT
GCGTGGGGGGGG---CTGGCAAGTGGCAGCATCGTTTGAACGCGACGTTGTCCGCCTCCC
CTCTTGGCACGTCT--TGG-GGAAGCCCTTGGGCCGCGGCTCGAACAAAAGAGAGTACAA
CTCTCGGCAAACGGATATCTTGGCCCTCGTACCGATGAAGAGCGCAGCGAAATGCGATAC
GTAGTGTGAATTGCAGAATTCCGCGAACCATGGAGATCTTGAACGCACTTGGCGCCCAAG
GCCTTGGCCG-AGGGCACGTCCGTCTGAGCGTCACCGTCCAAnactggatttaaagcagg
agtaaaagattatagattaacttattacactcctgaatataaaactaaagatactgatat
tttagctgcatttcgtgtaactccacaacctggagttccacctgaagaggcgggtgctgc
ggtagctgcagagtcttctactggtacatggactactgtttggactgacggattaactag
tttagacagatacaaaggtcgatgttatgatattgaacctgttgctggtgaggataatca
atatattgcatatgtagcttatcctcttgatttattcgaagaaggatcagtaaccaattt
atttacctcaattgtaggtaatgtatttggatttaaagcattaagagctttacgtttgga
agatttacgtatccctcctgcatatgtaaaaacatttcagggtcctccgcatggtattca
agttgaaagagacaaacttaataagtatggacgaccattactaggatgtacaattaagcc
taaattaggtttgtcagctaaaaattatggtagagctgtatatgaatgtcttcgtggtgg
acttgattttacaaaagatgatgaaaatgtaaactcccaaccttttatgcgttggagaga
ccgcttcttgtttgtagcagaagctatttataaatctcaagcagagacgggagaaataaa
aggccattatctaaacgctactgcaggaaattgtgatgaaatgcttaagagagcagaatg
cgcaaaagagttaggtgtacctattattatgcatgattatttgacaggaggatttactgc
taatactactctagctcattattgtcgggataatggtttacttcttcatattcaccgcgc
tatgcatgctgtaattgatcgtcaaaaaaatcatggtatgcattttcgtgttttggctaa
agcacttcgtctttctggtggagatcacgtacattctggtactgtagttggcaaattaga
aggagaacgtgaagttactttaggttttgtagatttactacgtgatgattatattgagaa
agatagaagtcgcggtgtttattttactcaggattgggtctctttaccaggggtattacc
tgtagcttcaggcggaattcatgtttggcacatgcctgcattaaccgaaatttttggtga
tgattctgtattacaatttggaggaggtactttagga
>AB236678_N.comptonii_strainS091
TTCGGATTGCGGTGACCCCGGCGGTTCGCTGCTGGGGGCGCTGTGAGAAGTTCATTGAAC
CTTATCACTTAGAGGAAGGAGAAGTCGTAACAAGGTTTCCGTAGGTGAACCTGCGGAAGG
ATCATTGACACGCCCGCCCGATTTCTGGGGGCAGGGCCCTGCCGCTTCTCTAAGCATTCG
TGCCCAAGGAGG-CGGTCTGGGCCTCGCCCCTCGTCGCCCCTTCTTC-GCCGGCGGCCCC
CC-ATCTTCCACTCGCTGCC--CC-TCGTAGTAGGGGG---TGGTGGTG-AGGCTGGGGT
GGTGCAACACCGT-CGAGGAGGGCGTGCGGCGGCCC-GTTTCACCGT-ATCGTTGGAATT
GACAGACTGAGCCTCACGCGTCGTG--ACCCGG---GTGGCC-----GCCTTGCGGGTGT
GCGCGAGGGGGG---CTGGCAAGTGGCAGCATCGTTTGAACGCGACGTTGTTCGCCTCCC
CTCTTGGCACGTCT--TGG-GGAAGCCCTTGGGCCGCGGTTCGAACAAAAGAGAGTACAA
CTCTCGGCAAACGGATATCTTGGCCCTCGTACCGATGAAGAGCGCAGCGAAATGCGATAC
GTAGTGTGAATTGCAGAATTCCGCGAACCATGGAGATCTTGAACGCACTTGGCGCCCAAG
GCCTTGGCCG-AGGGCACGTCCGTCTGAGCGTCACCGTCCAAnactggatttaaagcagg
agtaaaagattatagattaacttattacactcctgaatataaaactaaagatactgatat
tttagctgcatttcgtgtaactccacaacctggggttccacctgaagaggcgggtgctgc
ggtagctgcagagtcttctactggtacatggactactgtttggactgacggattaactag
tttagacagatacaaaggtcgatgttatgatattgaacctgttgctggtgaggataatca
atatattgcatatgtagcttatcctcttgatttattcgaagaaggatcagtaaccaattt
atttacctcaattgtaggtaatgtatttggatttaaagcattaagagctttacgtttgga
agatttacgtatccctcctgcatatgtaaaaacatttcagggtcctccgcatggtattca
agttgaaagagacaaacttaataagtatggacgaccattactaggatgtacaattaagcc
taaattaggtttgtcagctaaaaattatggtagagctgtatatgaatgtcttcgtggtgg
acttgattttacaaaagatgatgaaaatgtaaactcccaaccttttatgcgttggagaga
ccgcttcttgtttgtagcagaagctatttataaatctcaagcagagacgggagaaataaa
aggccattatctaaacgctactgcaggaaattgtgatgaaatgcttaagagagcagaatg
cgcaaaagagttaggtgtacctattattatgcatgattatctgacaggaggatttactgc
taatactactctagctcattattgtcgagataatggtttacttcttcatattcaccgcgc
tatgcatgctgtaattgatcgtcaaaaaaatcatggtatgcattttcgtgttttggctaa
agcacttcgtctttctggtggagatcacgtacattctggtactgtagttggcaaattaga
aggagaacgtgaagttactttaggttttgtagatttactacgtgatgattatattgagaa
agatagaagtcgcggtgtttattttactcaggattgggtctctttaccaggggtattacc
tgtagcttcaggcggaattcatgtttggcacatgcctgcattaactgaaatttttggtga
tgattctgtattacaatttggaggaggtactttagga
>AB191727_N.vieillardii_strainS092
TTCGGATTGCGGTGACCCCGGCGGTTCGCTGCTGGGGGCGCTGTGAGAAGTTCATTGAAC
CTTATCACTTAGAGGAAGGAGAAGTCGTAACAAGGTTTCCGTAGGTGAACCTGCGGAAGG
ATCATTGACACGCCCGCCCGATTTCTGGGGGCAGGGCCCTGCCGCTTCTCTAAGCATTCG
TGCCCAAGGAGG-CGGTCTGGGCCTCGCCCCTCGTCGCCCCTTCTTC-GCCGGCGGCCCC
CC-ATCTTCCACTCGCTGCC--CC-TCGTAGTAGGGGG---TGGTGGTG-AGGCTGGGGT
GGTGCAACACCGT-CGAGGAGGGCGTGCGGCGGCCC-GTTTCACCGT-ATCGTTGGAATT
GACAGGCTGAGCCTCACGCGTCGTG--ACCCAG---GTGGCC-----GCCTTGCGGGTGT
GCGCGAGGGGGG---CTGGCAAGTGGCAGCATCGTTTGAACGCGACGTTGTTCGCCTCCC
CTCTTGGCACGTCT--TGG-GGAAGCCCTTGGGCCGCGGTTCGAACGAAAGAGAGTACAA
CTCTCGGCAAACGGATATCTTGGCCCTCGTACCGATGAAGAGCGCAGCGAAATGCGATAC
GTAGTGTGAATTGCAGAATTCCGCGAACCATGGAGATCTTGAACGCACTTGGCGCCCAAG
GCCTTGGCCG-AGGGCACGTCCGTCTGAGCGTCACCGTCCAAnactggatttaaagcagg
agtaaaagattatagattaacttattacactcctgaatataaaactaaagatactgatat
tttagctgcatttcgtgtaactccacaacctggggttccacctgaagaggcgggtgctgc
ggtagctgcagagtcttctactggtacatggactactgtttggactgacggattaactag
tttagacagatacaaaggtcgatgttatgatattgaacctgttgctggtgaggataatca
atatattgcatatgtagcttatcctcttgatttattcgaagaaggatcagtaaccaattt
atttacctcaattgtaggtaatgtatttggatttaaagcattaagagctttacgtttgga
agatttacgtatccctcctgcatatgtaaaaacatttcagggtcctccgcatggtattca
agttgaaagagacaaacttaataagtatggacgaccattactaggatgtacaattaagcc
taaattaggtttgtcagctaaaaattatggtagagctgtatatgaatgtcttcgtggtgg
acttgattttacaaaagatgatgaaaatgtaaactcccaaccttttatgcgttggagaga
ccgcttcttgtttgtagcagaagctatttataaatctcaagcagagacgggagaaataaa
aggccattatctaaacgctactgcaggaaattgtgatgaaatgcttaagagagcagaatg
cgcaaaagagttaggtgtacctattattatgcatgattatctgacaggaggatttactgc
taatactactctagctcattattgtcgagataatggtttacttcttcatattcaccgcgc
tatgcatgctgtaattgatcgtcaaaaaaatcatggtatgcattttcgtgttttggctaa
agcacttcgtctttctggtggagatcacgtacattctggtactgtagttggcaaattaga
aggagaacgtgaagttactttaggttttgtagatttactacgtgatgattatattgagaa
agatagaagtcgcggtgtttattttactcaggattgggtctctttaccaggggtattacc
tgtagcttcaggtggaattcatgtttggcacatgcctgcattaactgaaatttttggtga
tgattctgtattacaatttggaggaggtactttagga
>AB191726_N.imperialis_strainS100
TTCGGATTGCGGTGACCCCGGCGGTTCGCTGCTGGGGGCGCTGTGAGAAGTTCATTGAAC
CTTATCACTTAGAGGAAGGAGAAGTCGTAACAAGGTTTCCGTAGGTGAACCTGCGGAAGG
ATCATTGACACGCCCGCCCGATTTCTGGGGGCAGGGCCCTGCCGCCTCTCTAAGCATTCG
TGCCCAAGGAGG-CGGTCTGGGCCTCGCTCCTCGTCGCCCCTTCTTC-GCCGGTGGCCCC
CC-ATCTTCCACTCGCTGCC--CC-TCGTAGTAGGGGG---TGGTGGTG-AGGCTGGGGT
GGTGCAACACGGT-CGAGGAGGGCGTGCGACGGCCT-GTTTCACCGT-ATCATTGGAATT
GACAGACTGAGCCTCACGTTCCGTG--ACCCAG---GTGGCC-----GCCTTGCGGGTGT
GCGCGAGGGGGG---CTGGCAAGTGGCAGCATCGTTTGAACGCGACGTTGTCCTCCTCCC
CTCTTGGCATGTCT--TGG-GGAAGCCCTTGGGCCGCGGTTCCAACAAAAGAGAGTACAA
CTCTCGGCAAACGGATATCTTGGCCCTCGTACCGATGAAGAGCGCAGCGAAATGCGATAC
GTAGTGTGAATTGCAGAATTCCGCGAACCATGGAGATCTTGAACGCACTTGGCGCCCAAG
GCCTTGGCCG-AGGGCACGTCCGTCTGAGCGTCACCGTCCAAnactggatttaaagcagg
agtaaaagattatagattaacttattacactcctgaatataaaactaaagatactgatat
tttagctgcatttcgtgtaactccacaacctggggttccacctgaagaggcgggtgctgc
agtagctgcagagtcttctactggtacatggactactgtttggactgacggattaactag
tttagacagatacaaaggtcgatgttatgatattgaacctgttgctggtgaggataatca
atatattgcatatgtagcttatcctcttgatttattcgaagaaggatcagtaaccaattt
atttacctcaattgtaggtaatgtatttggatttaaagcattaagagctttacgtttgga
agatttacgtatccctcctgcatatgtaaaaacatttcagggtcctccgcatggtattca
agttgaaagagacaaacttaataagtatggacgaccattactaggatgtacaattaagcc
taaattaggtttgtcagctaaaaattatggtagagctgtatatgaatgtcttcgtggtgg
acttgattttacaaaagatgatgaaaatgtaaactcccaaccttttatgcgttggagaga
ccgtttcttgtttgtagcagaagctatttataaatctcaagcagagacgggagaaataaa
aggccattatctaaacgctactgcaggaaattgtgatgaaatgcttaagagagcagaatg
cgcaaaagagttaggtgtacctattattatgcatgattatttgacaggaggatttactgc
taatactactctagctcattattgtcgagataatggtttacttcttcatattcaccgcgc
tatgcatgctgtaattgatcgtcaaaaaaatcatggtatgcattttcgtgttttggctaa
agcacttcgtctttctggtggagatcacgtacattctggtactgtagttggcaaattaga
aggagaacgtgaagttactttaggttttgtagatttactacgtgatgactatattgagaa
agatagaagtcgcggtgtttattttactcaggattgggtctctttaccaggggtattacc
tgtagcttcaggcggaattcatgtttggcacatgcctgcattaactgaaatttttggtga
tgattctgtattacaatttggaggaggtactttagga
>AB169948_N.gracillima_strainS082
TTCGGATTGCGGTGACCCCGGCGGTTCGCTGCCGGGGGCGCTGTGAGAAGTTCATTGAAC
CTTATCACTTAGAGGAAGGAGAAGTCGTAACAAGGTTTCCGTAGGTGAACCTGCGGAAGG
ATCATTGACACGCCCGCCCGATTTCCGGGGGCGGGGCCCTGCCGCCTCTGTAAGCACTCG
TGCCCAAGGAGG-GGGTTGGGGCCTTGCCCCTCGTCGCCCCCTCTTC-GCCGGCGGCCCC
CC-ACCTTCCGCTCGCTGCC--CC-TCGTAGCAGGGGGC---GGCGGCG-AGGCTGGGGT
GGTGCGGCGCGGT-CGAGGAGGGCGTGCGGCGGCCC-ATCCCACCGT-ACCGTTGGAATT
GACAGACTGAGCCTCACGCGTAGCG--ACCCAG---ACGGGC-----GCCTCGGGGGTGT
GCAGGAGGGGGG---CTGGCAAGTGGCAGCATCGTTTGAACGCGACGCTGTTCGCCTCCC
CTCTCGGCATGTCT--CGG-GGGCGCCCTTGGGGCGCGATGCGAACGAAAGAGAGCACAA
CTCTCGGCAAACGGATATCTTGGCCCTCGTACCGATGAAGAGCGCAGCGAAATGCGATAC
GTAGTGTGAATTGCAGAATTCCGCGAACCATGGAGATCTTGAACGCACTTGGCGCCCGAG
GCTTTGGCCG-AGGGCACGTCCGTCTGAGCGTCACCGTCCAAnactggatttaaagcagg
ggtaaaagattatagattaacttattacactcctgagtataaaactaaagatactgatat
tttagctgcatttcgtatgactccacaacctggagttccacctgaagaggcgggtgctgc
ggtagctgcagagtcttctactggtacatggactactgtgtggactgacgggttaactag
tttagaccgatacaaaggtcgatgttatgatattgaacctgttgctggtgaagataatca
gtatattgcatatgtagcttatcctcttgatttatttgaagagggatcagtaacaaattt
atttacctctattgtaggtaatgtatttggatttaaagcattaagagctttacgtctgga
agatttacgtattcctcctgcatatacaaaaacttttcaaggtcctccacatggtattca
agttgaaagagacaaacttaataagtatggacgaccattactaggatgtacaattaagcc
taaattaggtttatcagctaagaattatggtagagctgtatatgaatgtcttcgtggtgg
acttgattttacaaaagatgatgaaaatgtgaactcccagccttttatgcgttggagaga
tcgtttcttatttgtagcagaagccatttacaaatctcaagcagaaactggagaaataaa
aggacattatctaaatgctactgcaggaacttgtgaggaaatgcttaagagagcagaatg
tgcaaaagagctcggtatgcctattattatgcatgattatttgacaggaggatttactgc
taatactactttagctcattattgtcgagataatggtttacttcttcatattcaccgtgc
tatgcatgctgtaattgatcgtcaaaaaaatcatggtatgcattttcgtgttttagctaa
agcacttcgtctttctggtggagatcacgtacattctggtactgtagttggtaaattaga
aggagaacgtgaagttactttaggttttgtagatttactacgtgatgattatattgagaa
agatagaagtcgtggtgtttattttactcaggattgggtctctttaccaggagtattacc
tgtagcttcaggcggaattcatgtttggcacatgcctgcattaactgaaatttttggtga
tgattctgtattacaatttggaggaggtactttaggt
>AB169947_N.gracillima_strainS053
TTCGGATTGCGGTGACCCCGGCGGTTCGCTGCTGGGGGCGCTGTGAGAAGTTCATTGAAC
CTTATCACTTAGAGGAAGGAGAAGTCGTAACAAGGTTTCCGTAGGTGAACCTGCGGAAGG
ATCATTGACACGCCCGCCCGATTTCCGGGGGCGGGGCCCTGTCGCCTCTGTAAGCACTCG
TGCCCAAGGAGG-GGGTTGGGGCCTTGCCCCTCGTCGCCCCCTCTTC-GCCGGCGGCCCC
CC-ACCTTCCGCTCGCTGCC--CC-TCGTAGCAGGGGGC---GGCGGCG-AGGCTGGGGT
GGTGCGGCGCGGT-CGAGGAGGGTGTGCGGCGGCCC-ATCCCACCGT-ACCGTTGGAATT
GACAGACTGAGCCTCACGCGTAGCG--ACCCAG---ACGGGC-----GCCTCGGGGGTGT
GCAGGAGGGGGG---CTGGCAAGAGGCAGCATCGTTTGAACGCGACGCTGTTCGCCTCCC
CTCTCGGCATGTCTCGGGGGCGCCGCCCTTGGGGCGCGATGCGAACGAAAGAGAGCACAA
CTCTCGGCAAACGGATATCTTGGCCCTCGTACCGATGAAGAGCGCAGCGAAATGCGATAC
GTAGTGTGAATTGCAGAATTCCGCGAACCATGGAGATCTTGAACGCACTTGGCGCCCGAG
GCTTTGGCCG-AGGGCACGTCCGTCTGAGCGTCACCGTCCAAnactggatttaaagcagg
ggtaaaagattatagattaacttattacactcctgagtataaaactaaagatactgatat
tttagctgcatttcgtatgactccacaacctggagttccacctgaagaggcgggtgctgc
ggtagctgcagagtcttctactggtacatggactactgtgtggactgacgggttaactag
tttagaccgatacaaaggtcgatgttatgatattgaacctgttgctggtgaagataatca
gtatattgcatatgtagcttatcctcttgatttatttgaagagggatcagtaacaaattt
atttacctctattgtaggtaatgtatttggatttaaagcattaagagctttacgtctgga
agatttacgtattcctcctgcatatacaaaaacttttcaaggtcctccgcatggtattca
agttgaaagagacaaacttaataagtatggacgaccattactaggatgtacaattaagcc
taaattaggtttatcagctaagaattatggtagagctgtatatgaatgtcttcgtggtgg
acttgattttacaaaagatgatgaaaatgtgaactcccagccttttatgcgttggagaga
tcgtttcttatttgtagcagaagccatttacaaatctcaagcagaaactggagaaataaa
aggacattatctaaatgctactgcaggaacttgtgaggaaatgcttaagagagcagaatg
tgcaaaagagctcggtatgcctattattatgcatgattatttgacaggaggatttactgc
taatactactttagctcattattgtcgagataatggtttacttcttcatattcaccgtgc
tatgcatgctgtaattgatcgtcaaaaaaatcatggtatgcattttcgtgttttagctaa
agcacttcgtctttctggtggagatcacgtacattctggtactgtagttggtaaattaga
aggagaacgtgaagttactttaggttttgtagatttactacgtgatgattatattgagaa
agatagaagtcgtggtgtttattttactcaggattgggtctctttaccaggagtattacc
tgtagcttcaggcggaattcatgtttggcacatgcctgcattaactgaaatttttggtga
tgattctgtattacaatttggaggaggtactttaggt
>AB169950_N.axilliformis_strainS056
TTCGGATTGCGGTGACCCCGGCGGTCCGCTGCTGGGGGCGCTGTGAGAAGTTCATTGAAC
CTTATCACTTAGAGGAAGGAGAAGTCGTAACAAGGTTTCCGTAGGTGAACCTGCGGAAGG
ATCATTGACACGCCCGCCCGATTTCCGGGGGCGGGGCCCTATCGCCTCTGTAAGCACTCG
TGGCCAAGGAGG-CGGTTTGCGCCGTGCCCCTCGTCGCCCCCTCTTC-GGCAGCGGCCCC
CC-ATCTTGCATTCGCTGCC--CC-TCGTAGCGGGGGGT---GGTGGTG-AGGCTGGGGT
GGTGCAGCACGGT-CGAGGAGGGTGCGCGGCGGCCC-ATTTCACCGTCGTCGTTGGATTT
GACAGACTGAGCCCCACGCGTCGTG--ACCCAA---GTGGCCT----GCCTTGGGGGCGT
GCGTGAAAGGGGG----GGCAAGTGGCAGCGTCGCTTGAAGGCGACGTTGTCCGCCTCCC
CTCCCCGCATGTCC--TGG-GGAAGCCCTTAGGACGCGATTCGAACAGAAGAGAGTACAA
CTCTCGGCAAACGGATATCTTGGCCCTCGCACCGATGAAGAGCGCAGCGAAATGCGATAC
GTAGTGTGAATTGCAGAATTCCGCGAACCATGGAGATCTTGAACGCACTTGGCGCCCGAG
GCTTTGGCCG-AGGGCACGTCCGTCTGAGCGTCACCGTCCAAnactggatttaaagcagg
ggtaaaagattatagattaacttattacactcctgagtataaaactaaagatactgatat
tttagctgcatttcgtgtaactccacaacctggagttccacctgaagaggcgggtgctgc
ggtagctgcagagtcttctactggtacatggaccactgtttggactgacggattaactag
tttagaccgatacaaaggtcgatgttatgatattgaacctgttgctggtgaggataatca
atatattgcatatgtagcttatccccttgatttatttgaagaaggatcagtaacaaattt
atttacctctattgtaggtaatgtatttggatttaaagcattaagagctttacgtctcga
agatctacgtatccctcctgcatatatcaaaacttttcagggtccgccgcatggtattca
agttgaaagagacaaacttaataagtatggacgaccattactaggatgtacaattaagcc
taaattaggtttatcagctaaaaattatggtagagctgtatatgaatgtcttcgtggtgg
acttgattttacaaaagatgatgagaatgtcaactcccagccttttatgcgttggagaga
tcgcttcttatttgtagcagaagctatttataaatctcaagcagaaactggagaaataaa
agggcactatctaaatgctactgcaggaacttgcgacgaaatgcttaagagagcagaatg
cgcaaaagagttaggtgtgcctattattatgcatgattatttgacaggaggatttactgc
taataccactttagctcattattgtcgagataatggtttactgcttcatatccaccgtgc
tatgcatgctgtaattgatcgtcaaaaaaaccatggtatgcactttcgcgttttagctaa
agcacttcgtctttctggtggagatcacgtacattctggtactgtagttggtaaattaga
aggagaacgtgaagttactttaggttttgtagatttactacgtgatgattatattgaaaa
agatagaagtcgtggtgtttattttactcaggattgggtctctttaccaggggtattacc
tgtagcttcaggcggaattcatgtttggcatatgcctgcattaaccgagatttttggtga
tgattctgtattacaatttggaggaggcactttaggt
>AB191731_N.axilliformis_strainS097
TTCGGATTGCGGTGACCCCGGCGGTCCGCTGCTGGGGGCGCTGTGAGAAGTTCATTGAAC
CTTATCACTTAGAGGAAGGAGAAGTCGTAACAAGGTTTCCGTAGGTGAACCTGCGGAAGG
ATCATTGACACGCCCGCCCGATTTCCGGGGGCGGGGCCCTATCGCCTCTGTAAGCACTCG
TGGCCAAGGAGG-CGGTTTGGGCCGTGCCCCTCGTCGCCCCCTCTTC-GGCAGCGGCCCC
CC-ATCCTCCATTCGCTGCC--CC-TCGTAGCAGGGGGT---GGTGGTG-AGGCTGGGGT
GGTGCAGCACGGT-CGAGGAGGGCGCGCGGCGGCCC-ATTTCACCGTCGTCGTTGGATTT
GACAGACTGAGCCCCACGCGTCGTG--ACCCAA---GCGGCC-----GCCTCGGGGGCGT
GCATGAAAGGGGGG---GGCGAGTGGCAGCGTCGCTTGAAGGCGACGTTGTCCGGCTCCC
CTCCCCGCACGTCT--TGG-GGACGCCCTTAGGCTGCGATTCGAACAAAGGAGAGTACAA
CTCTCGGCAAACGGATATCTTGGCCCTCGCACCGATGAAGAGCGCAGCGAAATGCGATAC
GTAGTGTGAATTGCAGAATTCCGCGAACCATGGAGATCTTGAACGCACTTGGCGCCCGAG
GCTTTGGCCG-AGGGCACGTCCGTCTGAGCGTCACCGTCCAAnactggatttaaagcagg
ggtaaaagattatagattaacttattacactcctgagtataaaactaaagatactgatat
tttagctgcatttcgtgtaactccacaacctggagttccacctgaagaggcgggtgctgc
ggtagctgcagagtcttctactggtacatggaccactgtttggactgacggattaactag
tttagaccgatacaaaggtcgatgttatgatattgaacctgttgctggtgaggacaatca
atatattgcatatgtagcttatccccttgatttatttgaagaaggatcagtgacaaattt
atttacctctattgtaggtaatgtatttggatttaaagcattaagagctttacgtctcga
agatctacgtatccctcctgcatatatcaaaacttttcagggtccgccgcatggtattca
agttgaaagagacaaacttaataagtatggacgaccattactaggatgtacaattaagcc
taaattaggtttatcagctaaaaattatggtagagctgtatatgaatgtcttcgtggtgg
acttgattttacaaaagatgatgaaaatgtcaactcccagccttttatgcgttggagaga
tcgcttcttatttgtagcagaagctatttataaatctcaagcagaaactggagaaataaa
agggcactatctaaatgctactgcaggaaattgcgacgaaatgcttaagagagcagaatg
tgcaaaagagctaggtgtgcctattattatgcatgattatttgacaggaggatttactgc
taataccactttagctcattattgtcgagataatggtttactgcttcatattcaccgtgc
tatgcatgctgtaattgatcgtcaaaaaaaccatggtatgcactttcgcgttttagctaa
agcacttcgtctttctggtggagatcacgtacattctggtactgtagttggtaaattaga
aggagaacgtgaagttactttaggttttgtagatttactacgtgatgattatattgaaaa
agatagaagtcgtggtgtttatttcactcaggattgggtctctttaccaggggtattacc
tgtagcttcaggcggaattcatgtttggcatatgcctgcattaaccgaaatttttggtga
tgattctgtactacaatttggaggaggcactttaggt
>KR080219_N.axillarisNY00739255
TTCGGATTGCGGTGACCCCGGCGGTCCGCTGCTGGGGGCGCTGTGAGAAGTTCATTGAAC
CTTATCACTTAGAGGAAGGAGAAGTCGTAACAAGGTTTCCGTAGGTGAACCTGCGGAAGG
ATCATTGACGCGCCCGCCCGATTTCCGGGGGCGGGGCCCTATCGCCTCCGTAAGCGCTCG
TGGCCAAGGAGG-CGGTTTGGGCCGTGCCCCTCGTCGCCCCCTCTTC-GCCAGCGGCCCC
CC-ATCTTCCGTTCGCTGCC--CC-TCGTAGCAGGGGGC---GGTGGTG-AGGCTGGGGT
GGTGCAGCACGGT-CGAGGAGGGTGCGCGGCGGCCC-ATTTCACCGTCGTCGTTGGATTT
GACAGACTGAGCCCCACGCGTCGTG--ACCCAA---GTGGCC-----GCCTCGGGGGCGT
GCATGAAAGGGGG----GGCAAGTGGCAGCGTCGCTTGAAGGCGACGTTGTCCGCCTCCC
CTCCGCGCATGTCT--TGG-GGAAGCCCTTAGGCTGCGATTCGAACAAAAGAGAGTACAA
CTCTCGGCAAACGGATATCTTGGCCCTCGCACCGATGAAGAGCGCAGCGAAATGCGATAC
ATAGTGTGAATTGCAGAATTCCGCGAACCATGGAGATCTTGAACGCACTTGGCGCCCGAG
GCTTTGGCGG-AGGGCACGTCCGTCTGAGCGTCACCGTCCAAnactggatttaaagcagg
ggtaaaagattatagattaacttattacactcctgagtataaaactaaagatactgatat
tttagctgcatttcgtgtaactccacaacctggagttccacctgaagaggcgggtgctgc
ggtagctgcagagtcttctactggtacatggaccactgtttggactgacggattaactag
tttagaccgatacaaaggtcgatgttatgatattgaacctgtcgctggtgaggataatca
atatattgcatatgtagcttatccccttgatttatttgaagaaggatcagtaacaaattt
atttacctctattgtaggtaatgtatttggatttaaagcattaagagctttacgtctcga
agatctacgtatccctcctgcatatatcaaaacttttcagggtccgccgcatggtattca
agttgaaagagacaaacttaataagtatggacgaccattactaggatgtacaattaaacc
taaattaggtttatctgctaaaaattatggtagagctgtatatgaatgtcttcgtggtgg
acttgattttacaaaagatgatgaaaatgtcaactcccagccttttatgcgttggagaga
tcgcttcttatttgtagcagaagctatttataaatctcaagcagaaactggagaaataaa
aggacactatctaaatgctactgcaggaaattgtgacgaaatgcttaagagagcagaatg
tgcaaaagaactaggtgtgcctattattatgcatgattatttgacaggaggatttactgc
taataccactttagctcattattgtcgagataatggtttactgcttcatatccaccgtgc
tatgcatgctgtaattgatcgtcaaaaaaaccatggtatgcactttcgcgttttagctaa
agcacttcgtctttctgggggagatcacgtacattctggtactgtagttggtaaattaga
aggagaacgtgaagttactttaggttttgtagatttactacgtgatgattatattgaaaa
agatagaagtcgtggtgtttatttcactcaggattgggtctctttaccaggggtattacc
tgtagcttcaggcggaattcatgtttggcatatgcctgcattaaccgaaatttttggtga
tgattctgtattacaatttggaggaggcactttaggt
>MG029146_N.axillarisSJRP32553
------------------------------------------------------------
-----------------GGAGAAGTCGTAACAAGGTTTCCGTAGGTGAACCTGCGGAAGG
ATCATTGACACGCCCGCCCGATTTCCGGGGGCGGGGCCCCATCGCCTCTGTAAGCACTCG
TGGCCAAGGAGG-CGGTTTGGGCCGTGCCCCTCGTCGCCCCGTCTTC-GCCAGCGGCCCC
CC-ATCTTCCATTCGCTGCC--CC-TCGTAGCAGGGGGT---GGTGGTG-AGGCTGGGGT
GGTGCAGCGCGGC-CGAGGAGGGTGCGCGGCGGCCC-ATTTCACCGTCGTCGCTGGATTT
GACAGACTGAGCCCCACGCGTCGTG--ACCCAA---GTGGGC-----GCCTTGGGGGCGT
GCAGGGAAGGGGGGGGGG-CAAGTGGCAGCGTCGCTTGAGGGCGGCGTTGTCCGCCTCCC
CTCCCCGCATGTCT--CGG-GGAAGCCCTTGGGCCGCGACTCGAACAAAAGAGAGTACAA
CTCTCGGCAAACGGATATCTTGGCCCTCGCACCGATGAAGAGCGCAGCGAAATGCGATAC
GTAGTGTGAATTGCAGAATTCCGCGAACCATGGAGATCTTGAACGCACTTGGCGCCCGAG
GCTTTGGCGG-AGGGCACGTCCGTCTGAGCGTCACCGTCCAAn-----------------
------------------------------------------------------------
-----ctgcatttcgtgtaactccacaacctggagttccacctgaagaggcgggtgctgc
ggtagctgcagagtcttctactggtacatggaccactgtttggactgacggattaactag
tttagaccgatacaaaggtcgatgttatgatattgaacctgttgctggtgaggataatca
atatattgcatatgtagcttatccccttgatttatttgaagaaggatcagtaacaaattt
atttacctctattgtaggtaatgtatttggatttaaagcattaagagctttacgtctcga
agatctacgtatccctcctgcatatatcaaaacttttcagggtccgccgcatggtattca
agttgaaagagacaaacttaataagtatggacgaccattactaggatgtacaattaagcc
taaattaggtttatcagctaaaaattatggtagagctgtatatgaatgtcttcgtggtgg
acttgattttacaaaagatgatgaaaatgtcaactcccagccttttatgcgttggagaga
tcgcttcttatttgtagcagaagctatttataaatctcaagcagaaactggagaaataaa
agggcattatctaaatgctactgcaggaacttgcgaggaaatgcttaagagagcagaatg
tgcaaaagaactaggtgtacctattattatgcatgattatttgacaggaggatttactgc
taataccactttagctcattattgtcgagataatggtttactacttcatatccatcgtgc
tatgcatgctgtaattgatcgtcaaaaaaaccatggtatgcactttcgcgttttagctaa
agcacttcgtctttctggtggagatcacgtacattctggtactgtagttggtaaattaga
aggagaacgtgaagtgactttaggttttgtagatttactacgtgatgattatattgaaaa
agatagaagtcgtggtgtttatttcactcaggattgggtctctttaccaggggtattacc
tgtagcttcaggcggaattcatgtttggcatatgcctgcattaaccgaaatttttggtga
tgattctgtattacaatttggaggaggcactttaggt
>MG029147_N.axillarisSJRP32566
------------------------------------------------------------
---------------AAG-AGAAGTCGTAACAAGGTTTCCGTAGGTGAACCTGCGGAAGG
ATCATTGACACGCCCGCCCGATTTCCGGGGGCGGGGCCCTATCGCCTCTGTAAGCACTCG
TGGCCAAGGAGGGTGGTTTGGGCCGTGCCCCTCGTCGCCCCCTCTTC-GCCAGCGGCCCC
CC-ATCTTCCGTTCGCTGCC--CC-TCGTAGCAGGGGGT---GGTGGTG-AGGCTGGGGT
GGTGCAGCACGGT-CGAGGAGGGTGCGCGGCGGCCC-ATTTCACCGTCGTCGTTGGATTT
GACAGACTGAGCCCCACGCGTCGTG--ACCCGA---GTGGCC-----GCCTTGGGGGCGT
GCATGAAAGGGGGGGGGGGCAAGTGGCAGCGTCGCTTGAAGGCGACGTTGTCCGCCTCCC
CTCCCCGCATGTCT--CGG-GGAAGCCCTTGGGCTGCGATTCGAACAAAAGAGAGTACAA
CTCTCGGCAAACGGATATCTTGGCCCTCGCACCGATGAAGAGCGCAGCGAAATGCGATAC
GTAGTGTGAATTGCAGAATTCCGCGAACCATGGAGATCTTGAACGCACTTGGCGCCCGAG
GCTTCGGCGG-AGGGCACGTCCGTCTGAGCGTCACCGTCCAAn-----------------
-------gattatagattaacttattatactcctgagtataaaactaaagatactgatat
tttagctgcatttcgtgtaactccacaacctggagttccacctgaagaggcgggtgctgc
ggtagctgcagagtcttctactggtacatggaccactgtttggactgacggattaactag
tttagaccgatataaaggtcgatgttatgatattgaacctgtcgctggtgaggataatca
atatattgcatatgtagcttatccccttgatttatttgaagaaggatcagtaacaaattt
atttacctctattgtaggtaatgtatttggatttaaagcattaagagctttacgtctcga
agatttacgtatccctcctgcatatgtcaaaacttttcaaggtccgccgcatggtattca
agttgaaagagacaaacttaataagtatggacgaccattactaggatgtacaattaagcc
taaattaggtttatcagctaaaaattatggtagagctgtatatgaatgtcttcgtggtgg
acttgattttacaaaagatgatgaaaatgtcaactcccagccttttatgcgttggagaga
tcgcttcttatttgtagcagaagctatttataaatctcaagcagaaactggagaaataaa
agggcactatctaaatgctactgcaggaacttgcgacgaaatgcttaagagagcagaatg
tgcaaaagagctaggtgtgcctattattatgcatgattatttgacaggaggatttactgc
taataccactttagctcattattgtcgagataatggtttactgcttcatatccaccgtgc
tatgcatgctgtaattgatcgtcaaaaaaaccatggtatgcactttcgcgtcttagctaa
agcacttcgtctttctggtggagatcacgtacattctggtactgtagttggtaaattaga
aggagaacgtgaagttactttaggttttgtagatttactacgtgatgattatattgaaaa
agatagaagtcgtggtgtttatttcactcaggattgggtctctttaccaggggtattacc
tgtagcttcaggcggaattcatgtttggcatatgcctgcattaaccgaaatttttggtga
tgattctgtattacaatttggaggaggcactttaggt
>AB169949_N.axillaris_strainS005
TTCGGATTGCGGTGACCCCGGCGGTCCGCTGCTGGGGGCGCTGTGAGAAGTTCATTGAAC
CTTATCACTTAGAGGAAGGAGAAGTCGTAACAAGGTTTCCGTAGGTGAACCTGCGGAAGG
ATCATTGACACGCCCGCCCGATTTCCGGGGGCGGGGCCCTACCGCCTCTGTGAGCACTCG
TGGCCAAGGAGG-CGGTTTGGGCCGTGCCCCTCGTCGCCCCCTCTTC-GGCGGCGGCCCC
CC-ATCTTCCGTTCGCTGCC--CC-TCGTAGCAGGGGGT---GGTGGCG-AGGCTGGGGT
GGTGCAGCACGGT-CGAGGAGGGTGCGCGGCGGCCC-ATTTCACCGTCGTCGTTGGATTT
GACAGACTGAGCCCCACGCGTCGTG--ACCCAA---GCGGCC-----GCCTTGGGGGCGT
GCACGAAAGGGGGG---GGCAAGTGGCAGCGTCGCTTGAAGGCGACGCTGTCCGCCTCCC
CTCCCCGCATGTCTCTTGG-GGAAGCCCTTGGGCTGCGATTCGAACGAAAGAGAGTACAA
CTCTCGGCAAACGGATATCTTGGCCCTCGCACCGATGAAGAGCGCAGCGAAATGCGATAC
GTAGTGTGAATTGCAGAATTCCGCGAACCATGGAGATCTTGAACGCACTTGGCGCCCGAG
GCTTTGGCCGGAGGGCACGTCCGTCTGAGCGTCACCGTCCAAnactggatttaaagcagg
ggtaaaagattatagattaacttattacactcctgagtataaaactaaagatactgatat
tttagctgcatttcgtgtaactccacaacctggagttccacctgaagaggcgggtgctgc
ggtagctgcagagtcttctactggtacatggaccactgtttggactgacggattaactag
tttagaccgatacaaaggtcgatgttatgatattgaacctgttgctggtgaggataatca
atatattgcatatgtagcttatccccttgatttatttgaagaaggatcagtaacaaattt
atttacctctattgtaggtaatgtatttggatttaaagcattaagagctttacgtctcga
agatctacgtatccctcctgcatatatcaaaacttttcagggtccgccgcatggtattca
agttgaaagagacaaacttaataagtatggacgaccattattaggatgtacaattaagcc
taaattaggtttatcagctaaaaattatggtagagctgtatatgaatgtcttcgtggtgg
acttgattttacaaaagatgatgaaaatgtcaactctcagccttttatgcgttggagaga
tcgcttcttatttgtagcagaagctatttataaatctcaagcagaaactggagaaataaa
agggcactatctaaatgctactgcaggaacttgcgacgaaatgcttaagagagcagaatg
tgcaaaagagctaggtgtgcctattattatgcatgattatttgacaggaggatttactgc
taataccactttagctcattattgtcgagataatggtttactgcttcatatccaccgtgc
tatgcatgctgtaattgatcgtcaaaaaaaccatggtatgcactttcgcgttttagctaa
agcacttcgtctttctggtggagatcacgtacattctggtactgtagttggtaaattaga
aggagaacgtgaagttactttaggttttgtagatttactacgtgatgattatattgaaaa
agatagaagtcgtggtgtttatttcactcaggattgggtctctttaccaggggtattacc
tgtagcttcaggcggaattcatgtttggcatatgcctgcattaaccgaaatttttggtga
tgattctgtattacaatttggaggaggcactttaggt
>AB169926_N.furcata_strainS003
TTCGGATTGCGGTGACCCCGGCGGTTCGCTGCTGGGGGCGCTGTGAGAAGTTCATTGAAC
CTTATCACTTAGAGGAAGGAGAAGTCGTAACAAGGTTTCCGTAGGTGAACCTGCGGAAGG
ATCATTGACACGCCCGCCCGATTTCCGGGGGCGGGGCCCTGTCGCCTCTCTAAGCACTTG
TGCCCAAGGAGG-CGGTTTGGCCCTTGCCCCTCGTCGCCCCCTCTTC-GCCGGCGGCCCC
CCTATCTTCCGCTTGCTGCC--CC-TCGTAGTAGGGGGT---GGCGGTG-AGGCCGGGGT
GGTGCAGGCCGGTTCGAGGAGGGTGTGCGGCGGCCC-ATTTCACCGT-ATCATTGGAATT
GACAGACTGATCCCTACGCATCGTGTGACCCAA---GTGGCC-----ACCTTGGGGGTGT
GCATGGGGGGGG-----GG-GGGAGTTGGCATCGTTGTAATGCGATGACGTGTGCCTCCC
CTCTCGGCATGTCT--TGG-GGAAGCCCTTGGGCCGCGATTCGAACAAAAGAGAGTACAA
CTCTCGGCAAACGGATATCTTGGCCCTCGTACCGATGAAGAGCGCAGCGAAATGCGATAC
GTAGTGTGAATTGCAGAATTCCGCGAACCATGGAGATCTTGAACGCACTTGGCGCCCGAG
GCTTTGGCCG-AGGGCACGTCCGTCTGAGCGTCAGCTTCCAAnACTGGATTTAAAGCAGG
GGTAAAAGATTATAGATTAACTTATTACACTCCTGAGTATAAAACTAAAGATACTGATAT
TTTAGCTGCATTTCGTGTAACTCCACAACCAGGAGTTCCAGCGGAAGAGGCGGGTGCTGC
GGTAGCTGCAGAGTCTTCTACTGGTACATGGACTACTGTTTGGACTGACGGTTTAACTAG
TTTAGACCGATACAAAGGTCGATGTTATGATATTGAACCTGTTGCTGGTGAGGATAATCA
ATATATTGCGTATGTAGCTTATCCTCTTGATTTATTTGAAGAAGGATCAGTAACAAATTT
ATTTACCTCTATTGTAGGTAATGTATTTGGATTTAAAGCATTAAGAGCTTTGCGTCTCGA
AGATTTACGTATCCCTCCTGCATATGTAAAGACTTTTCAGGGTCCTCCGCATGGTATTCA
AGTTGAAAGAGACAAACTTAATAAGTATGGACGACCATTATTAGGATGTACAATTAAGCC
TAAATTAGGTTTATCAGCTAAGAATTATGGTAGAGCTGTATATGAATGTCTTCGTGGTGG
ACTTGATTTTACAAAAGATGATGAAAATGTGAACTCCCAGCCTTTTATGCGTTGGAGAGA
TCGCTTCTTGTTTGTAGCAGAAGCCATTTATAAATCTCAAGCAGAAACTGGAGAAATAAA
AGGGCATTATCTAAATGCTACTGCAGGAAATTGTGATGAAATGATTAAGAGAGCAGAATG
TGCAAAAGAACTAGGTGTACCTATTATTATGCATGATTATTTGACAGGAGGATTTACTGC
TAATACTACTTTAGCTCATTATTGTCGAGATAATGGTTTACTTCTTCATATCCACCGTGC
TATGCATGCTGTAATTGATCGTCAAAAAAATCATGGTATGCATTTTCGTGTTTTAGCTAA
AGCACTTCGTCTTTCTGGTGGAGATCACGTACATTCTGGTACTGTAGTTGGTAAATTAGA
AGGAGAACGTGAAGTTACTTTAGGTTTTGTAGATTTACTACGTGATGATTATATTGAGAA
AGATAGAAGTCGTGGTGTTTATTTCACTCAGGATTGGGTCTCTCTACCAGGGGTATTACC
TGTAGCTTCAGGGGGAATTCATGTTTGGCACATGCCTGCATTAACTGAAATTTTTGGTGA
TGATTCTGTATTACAATTTGGAGGAGGCACCTTAGGT
>AB169953_N.spiciformis_strainS015
TTCGGATTGCGGTGACCCCGGCGGTCCGCTGCTGGGGGCGCTGTGAGAAGTTCATTGAAC
CTTATCACTTAGAGGAAGGAGAAGTCGTAACAAGGTTTCCGTAGGTGAACCTGCGGAAGG
ATCATTGACACGCCYGCCCGATTWYTGGGGGCGGGGCTCTGCCGTCTCTCTAAGCACTCG
TGCCCACGAAGG-CGGTTCGGGCCTCGCCCCTCGTCGCCCCCTTTTC-GTCGGCGGCCCC
CC-ATCTTCCAGCTGCCGCC--CC-TCGTAGCAGGGGG---CGGTGCTG-AGGGTGGGGT
GGCGCGGCACGGT-CGAAGAGGGTGTGCGGCGGCCT-GTTTCACTAT-ATCATTGGAATT
GACAGACTGAGCCTCACGCATCGCG--ACTC-G---ACGGGCTGCT-GCCTTCAGGGTGT
GCACGAGGGGGG---CTGGCGGATTGCAACGTCGTTTAAACACGGTGTTCTTCGCCTCCC
CTCTTGGCATGTCTCGTTGCGCTGCCCCTCGGGTCGCGGTTCGAACAAGCGAGAGTACAA
CTCTCGGCAAACGGATATCTTGGCCCTCGTACCGATGAAGAGCGCAGCGAAATGCGATAC
GTAGTGTGAATTGCAGAATTCCGCGAACCATGGAGATCTTGAACGCACTTGGCGCCCGAG
GCTTTGGCCG-AGGGCACGTCCGTCTGAGCGTCACTGTCCAAnactggatttaaagcagg
ggtcaaagattatagattaacttattacactcctgagtataaaactaaagatactgatat
tttagctgcatttcgtgtaactccacaacctggggttccacctgaagaggcaggcgctgc
ggtagctgcagaatcttctactggtacatggactactgtttggactgatgggttaactag
tttggaccgatacaaaggtcgatgttatgatattgaacctgttgctggtgaggataatca
atatattgcatatgtagcttaccctcttgatttatttgaagaaggatcagtaacaaattt
atttacatctattgtaggtaatgtatttggatttaaagcattaagagctttacgtttgga
agatttacgtattcctcctgcatatacaaaaacttttcaaggtcctccgcatggtattca
agttgaaagagataaacttaataagtatggacgaccattattaggatgtacaattaagcc
taaattaggtttatcagctaaaaattatggtagagctgtatatgaatgtcttcgtggtgg
acttgattttacaaaagatgatgaaaatgtcaactcccagccttttatgcgttggagaga
tcgcttcttatttgtagcagaagcaatttataaatctcaagcagaaactggagaaataaa
aggtcattatctaaatgctactgcaggaacttgtgaagaaatgcttaagagagcagaatg
tgcaaaagaattaggtgtacctattattatgcatgattatctgacaggaggatttactgc
taatactactctagctcattattgtcgcgataatggtctacttcttcatatccaccgtgc
tatgcatgctgtaattgatcgtcaaaaaaatcatggtatgcattttcgtgttttagctaa
agctcttcgtctttctggtggcgatcatgtacattctggtactgtagttggtaaattaga
aggagaacgtgaagttactttaggttttgtagatttattacgtgatgattatattgagaa
agacagaagtcgtggtgtttattttactcaagattgggtgtctttaccaggggtattgcc
tgtagcttcaggcggaattcatgtttggcacatgcctgcattaactgaaatttttggtga
tgattctgtattacaatttggaggagggactttaggt
>AB169955_N.moriokae_strainS004
TTCGGATTGCGGTGACCCCGGCGGTCCGCTGCTGGGGGCGCTGTGAGAAGTTCATTGAAC
CTTATCACTTAGAGGAAGGAGAAGTCGTAACAAGGTTTCCGTAGGTGAACCTGCGGAAGG
ATCATTGACACGCCCGCCCGATTTTYGGGGGCGGGGCTCTGCCGTCTCTCTRAGCACTCG
TGCCCACGAAGG-CGGTTCGGGCYTCGCCCCTCGTCGCCCCCTTTTC-GYCGGCGGCCCC
CC-ATCTTCCAGCTGCCGCC--CC-TCGTAGCAGGGGG---CGGTGCTG-AGGGTGGGGT
GGCGCGGCACGGT-CGAAGAGGGTGTGCGGCGGCCT-GTTTCACTAT-ATCATTGGAATT
GACAGACTGAGCCTCACGCATCGCG--ACTC-G---ACGGGCTGCT-GCCTTCAGGGTGT
GCRCGAGGGGGG---CTGGCGGATTGCAACGTCGTTTAAACACGRTGTTCTTCGCCTCCC
CTCTTGGCATGYCTCGTTGCGCTGCCCCTCGGGTCGCGGTTCGAACAAGCGAGAGTACAA
CTCTCGGCAAACGGATATCTTGGCCCTCGTACCGATGAAGAGCGCAGCGAAATGCGATAC
GTAGTGTGAATTGCAGAATTCCGCGAACCATGGAGATCTTGAACGCACTTGGCGCCCGAG
GCTTTGGCCG-AGGGCACGTCCGTCTGAGCGTCACTGTCCAAnactggatttaaagcagg
ggtcaaagattatagattaacttattacactcctgagtataaaactaaagatactgatat
tttagctgcatttcgtgtaactccacaacctggggttccacctgaagaggcaggcgctgc
ggtagctgcagaatcttctactggtacatggactactgtttggactgatgggttaactag
tttggaccgatacaaaggtcgatgttatgatattgaacctgttgctggtgaggataatca
atatattgcatatgtagcttaccctcttgatttatttgaagaaggatcagtaacaaattt
atttacatctattgtaggtaatgtatttggatttaaagcattaagagctttacgtttgga
agatctacgtattcctcctgcatatacaaaaacttttcaaggtcctccgcatggtattca
agttgaaagagataaacttaataagtatggacgaccattattaggatgtacaattaagcc
taaattaggtttatcagctaaaaattatggtagagctgtatatgaatgtcttcgtggtgg
acttgattttacaaaagatgatgaaaatgtcaactcccagccttttatgcgttggagaga
tcgcttcttatttgtagcagaagcaatttataaatctcaagcagaaactggagaaataaa
aggtcattatctaaatgctactgcaggaacttgtgaagaaatgcttaagagagcagaatg
tgcaaaagaattaggtgtacctattattatgcatgattatctgacagggggatttactgc
taatactactctagctcattattgtcgagataatggtctacttcttcatatccaccgtgc
tatgcatgctgtaattgatcgtcaaaaaaatcatggtatgcattttcgtgttttagctaa
agctcttcgtctttctggtggcgatcatgtacattctggtactgtagttggtaaattaga
aggagaacgtgaagttactttaggttttgtagatttattacgtgatgattatattgagaa
agacagaagtcgtggtgtttattttactcaagattgggtctctttaccaggggtattgcc
tgtagcttcaggcggaattcatgtttggcacatgcctgcattaactgaaatttttggtga
tgattctgtattacaatttggaggagggactttaggg
>AB169932_N.japonica_strainS090
TTCGGATTGCGGTGACCCCGGCGGTTCGCTGCTGGGGGCGCTGTGAGAAGTTCATTGAAC
CTTATCACTTAGAGGAAGGAGAAGTCGTAACAAGGTTTCCGTAGGTGAACCTGCGGAAGG
ATCATTGACACGCCCGCCCGATTTCCGGGGGCGGGGCCCCGTCGCCTCTCTAAGCAGTTG
TGCCCAAGGAGG-CGGTTTGGCCCTTGCCCCTCGTCGCCCCCTCTTC-GCCGGCGGCCCC
CCTATCTTCCGCTTGCTGCC--CC-TCGTAGTAGGGGGT---GGCGGTG-AGGCCGGGGT
GGTGCAGGCCGGTTCGAGGAGGGTGTGCGGCGGCCC-ATTTCACCGT-ATCATTGGAATT
GACAGACTGATCCCTACGCATCGTGTGACCCAA---GTGGCC-----ACCTTGGGGGTGT
GCATGGGGGGGG-----GG-GGGTCGCAACTTCGTTGTAATGCGATGACGTGTGCCTCCC
CTCTCGGCATGTCT--TGG-GGAAGCCCTTGGGCCGCGATTCGAACAAAAGAGAGTACAA
CTCTCGGCAAACGGATATCTTGGCCCTCGTACCGATGAAGAGCGCAGCGAAATGCGATAC
GTAGTGTGAATTGCAGAATTCCGCGAACCATGGAGATCTTGAACGCACTTGGCGCCCGAG
GCTTTGGCCG-AGGGCACGTCCGTCTGAGCGTCAGCTTCCAAnactggatttaaagcagg
ggtaaaagattatagattaacttattacactcctgagtataaaactaaagatactgatat
tttagctgcatttcgtgtaactccacaaccaggagttccagcggaagaggcgggtgctgc
ggtagctgcagagtcttctactggtacatggactactgtttggactgacggtttaactag
tttagaccgatacaaaggtcgatgttatgatattgaacctgttgctggtgaggataatca
atatattgcgtatgtagcttatcctcttgatttatttgaagaaggatcagtaacaaattt
atttacctctattgtaggtaatgtatttggatttaaagcattaagagctttgcgtctcga
agatttacgtatccctcctgcatatgtaaagacttttcagggtcctccgcatggtattca
agttgaaagagacaaacttaataagtatggacgaccattattaggatgtacaattaagcc
taaattgggtttatcagctaagaattatggtagagctgtatatgaatgtcttcgtggtgg
acttgattttacaaaagatgatgaaaatgttaactcccagccttttatgcgttggagaga
tcgcttcttatttgtagcagaagccatttataaatctcaagcagaaactggagaaataaa
agggcattatctaaatgctactgcaggaaattgtgatgaaatgattaagagagcagaatg
tgcaaaagaactaggtgtacctattattatgcatgattatttgacaggaggatttactgc
taatactactttagctcattattgtcgagataatggtttacttcttcatatccaccgtgc
tatgcatgctgtaattgatcgtcaaaaaaatcatggtatgcattttcgtgttttagctaa
agcacttcgtctttctggtggggatcacgtacattctggtactgtagttggtaaattaga
aggagaacgtgaagttactttaggttttgtagatttactacgtgatgattatattgagaa
agatagaagtcgtggtgtttatttcactcaggattgggtctctctaccaggggtattacc
tgtagcttcagggggaattcatgtttggcacatgcctgcattaactgaaatttttggtga
tgattctgtattacaatttggaggaggaaccttaggt
>AB169930_N.japonica_strainS077
TTCGGATTGCGGTGACCCCGGCGGTTCGCTGCTGGGGGCGCTGTGAGAAGTTCATTGAAC
CTTATCACTTAGAGGAAGGAGAAGTCGTAACAAGGTTTCCGTAGGTGAACCTGCGGAAGG
ATCATTGACACGCCCGCCCGATTTCCGGGGGCGGGGCCCCGTCGCCTCTCTAAGCAGTTG
TGCCCAAGGAGG-CGGTTTGGCCCTTGCCCCTCGTCGCCCCCTCTTC-GCCGGCGGCCCC
CCTATCTTCCGCTTGCTGCC--CC-TCGTAGTAGGGGGT---GGCGGTG-AGGCCGGGGT
GGTGCAGGCCGGTTCGAGGAGGGTGTGCGGCGGCCC-ATTTCACCGT-ATCATTGGAATT
GACAGACTGATCCCTACGCATCGTGTGACCCAA---GTGGCC-----ACCTTGGGGGTGT
GCATGGGGGGGG-----GG-GGGTCGCAACTTCGTTGTAATGCGATGGCGTGTGCCTCCC
CTCTCGGCATGTCT--TGG-GGAAGCCCTTGGGCCGCGATTCGAACAAAAGAGAGTACAA
CTCTCGGCAAACGGATATCTTGGCCCTCGTACCGATGAAGAGCGCAGCGAAATGCGATAC
GTAGTGTGAATTGCAGAATTCCGCGAACCATGGAGATCTTGAACGCACTTGGCGCCCGAG
GCTTTGGCCG-AGGGCACGTCCGTCTGAGCGTCAGCTTCCAAnactggatttaaagcagg
ggtaaaagattatagattaacttattacactcctgagtataaaactaaagatactgatat
tttagctgcatttcgtgtaactccacaaccaggagttccagcggaagaggcgggtgctgc
ggtagctgcagagtcttctactggtacatggactactgtttggactgacggtttaactag
tttagaccgatacaaaggtcgatgttatgatattgaacctgttgctggtgaggataatca
atatattgcgtatgtagcttatcctcttgatttatttgaagaaggatcagtaacaaattt
atttacctctattgtaggtaatgtatttggatttaaagcattaagagctttgcgtctcga
agatttacgtatccctcctgcatatgtaaagacttttcagggtcctccgcatggtattca
agttgaaagagacaaacttaataagtatggacgaccattattaggatgtacaattaagcc
taaattgggtttatcagctaagaattatggtagagctgtatatgaatgtcttcgtggtgg
acttgattttacaaaagatgatgaaaatgtgaactcccagccttttatgcgttggagaga
tcgcttcttatttgtagcagaagccatttataaatctcaagcagaaactggagaaataaa
agggcattatctaaatgctactgcaggaaattgtgatgaaatgattaagagagcagaatg
tgcaaaagaactaggtgtacctattattatgcatgattatttgacaggaggatttactgc
taatactactttagctcattattgtcgagataatggtttacttcttcatatccaccgtgc
tatgcatgctgtaattgatcgtcaaaaaaatcatggtatgcattttcgtgttttagctaa
agcacttcgtctttctggtggggatcacgtacattctggtactgtagttggtaaattaga
aggagaacgtgaagttactttaggttttgtagatttactacgtgatgattatattgagaa
agatagaagtcgtggtgtttatttcactcaggattgggtctctctaccaggggtattacc
tgtagcttcagggggaattcatgtttggcacatgcctgcattaactgaaatttttggtga
tgattctgtattacaatttggaggaggaaccttaggt
>AB169931_N.japonica_strainS083
TTCGGATTGCGGTGACCCCGGCGGTTCGCTGCTGGGGGCGCTGTGAGAAGTTCATTGAAC
CTTATCACTTAGAGGAAGGAGAAGTCGTAACAAGGTTTCCGTAGGTGAACCTGCGGAAGG
ATCATTGACACGCCCGCCCGATTTCCGGGGGCGGGGCCCCGTCGCCTCTCTGAGCAGTTG
TGCCCAAGGAGG-CGGTTTGGCCCTTGCCCCTCGTCGCCCCCTCTTC-GCCGGCGGCCCC
CCTATCTTCCGCTTGCTGCC--CC-TCGTAGTAGGGGGT---GGCGGTG-AGGCCGGGGT
GGTGCAGGCCGGTTCGAGGAGGGTGTGCGGCGGCCC-ATTTCACCGT-ATCATTGGAATT
GACAGACTGATCCCTACGCATCGTGTGACCCAA---GTGGCC-----ACCTTGGGGGTGT
GCATGGGGGGGG-----GG-GGGTCGCAACTTCGTTGTAATGCGATGACGTGTGCCTCCC
CTCTCGGCATGTCT--TGG-GGAAGCCCTTGGGCCGCGATTCGAACAAAAGAGAGTACAA
CTCTCGGCAAACGGATATCTTGGCCCTCGTACCGATGAAGAGCGCAGCGAAATGCGATAC
GTAGTGTGAATTGCAGAATTCCGCGAACCATGGAGATCTTGAACGCACTTGGCGCCCGAG
GCTTTGGCCG-AGGGCACGTCCGTCTGAGCGTCAGCTTCCAAnactggatttaaagcagg
ggtaaaagattatagattaacttattacactcctgagtataaaactaaagatactgatat
tttagctgcatttcgtgtaactccacaaccaggagttccagcggaagaggcgggtgctgc
ggtagctgcagagtcttctactggtacatggactactgtttggactgacggtttaactag
tttagaccgatacaaaggtcgatgttatgatattgaacctgttgctggtgaggataatca
atatattgcgtatgtagcttatcctcttgatttatttgaagaaggatcagtaacaaattt
atttacctctattgtaggtaatgtatttggatttaaagcattaagagctttgcgtctcga
agatttacgtatccctcctgcatatgtaaagacttttcagggtcctccgcatggtattca
agttgaaagagacaaacttaataagtatggacgaccattattaggatgtacaattaagcc
taaattgggtttatcagctaagaattatggtagagctgtatatgaatgtcttcgtggtgg
acttgattttacaaaagatgatgaaaatgtgaactcccagccttttatgcgttggagaga
tcgcttcttatttgtagcagaagccatttataaatctcaagcagaaactggagaaataaa
agggcattatctaaatgctactgcaggaaattgtgatgaaatgattaagagagcagaatg
tgcaaaagaactaggtgtacctattattatgcatgattatttgacaggaggatttactgc
taatactactttagctcattattgtcgagataatggtttacttcttcatatccaccgtgc
tatgcatgctgtaattgatcgtcaaaaaaatcatggtatgcattttcgtgttttagctaa
agcacttcgtctttctggtggggatcacgtacattctggtactgtagttggtaaattaga
aggagaacgtgaagttactttaggttttgtagatttactacgtgatgattatattgagaa
agatagaagtcgtggtgtttatttcactcaggattgggtctctctaccaggggtattacc
tgtagcttcagggggaattcatgtttggcacatgcctgcattaactgaaatttttggtga
tgattctgtattacaatttggaggaggaaccttaggt
>AB169935_N.gracilens_strainS017
TTCGGATTGTGGTGACCCCGGCGGTTCGCTGCTGGGGGCGCTGTGAGAAGTTCATTGAAC
CTTATCACTTAGAGGAAGGAGAAGTCGTAACAAGGTTTCCGTAGGTGAACCTGCGGAAGG
ATCATTGACACGCCCGCCCGATTTTTGGGGGCGGGGCCTTTCTGCCTCTGTAAGCACTCA
TGCCCAAGGAGG-CGGTCCGGGCCTCGCCCCTCGTCGCCCCCTCTTT-GCCGGCGGCCCC
CC-ACGTTGCACTCGCCGCC--CC-CCGTAGCAGGGGG---CGGTGGTG-AGGCTGGGGT
GGTGCGGCACGGT-CGAGGAGGGTGCGCGGCGACCC-GTTTCACCAT-ATCATAGGAATT
GACAGACTGAGCCTGACGCATCGTG--ACCCGA---GTGGCC-----ACCTTC-GGGTGT
GCATGAGGGGGG---TTGGCAAGTGGCAGCATCGCTTGAACGCGACGTTGTCCGCCCCCC
CTCTCAGCATGTTT--CGG-GGTAGCCCTCGGGCCGCGGTTCGAACGAAAGAGAGTACAA
CTCTCGGCAAACGGATATCTTGGCCCTCGTACCGATGAAGAGCGCAGCGAAATGCGATAC
GTAGTGTGAATTGCAGAATTCCGCGAACCATGGAGATCTTGAACGCACTTGGCGCCCGAG
GCTTTGGCCG-AGGGCACGTCCGTCTGAGCGTCACCGTCCAAnactggatttaaagcagg
ggtaaaagattatagattaacttattatactcctgagtataaaactaaagatactgatat
tttagctgcatttcgtgtaactccacaacctggtgttccacctgaagaggcgggtgctgc
ggtagctgcagagtcttctactggtacatggaccactgtttggactgacgggttaactag
tttagaccgatacaaaggcagatgttatgatattgaacctgttgctggtgaggataatca
atatattgcatatgtagcttatcctcttgatttatttgaagaaggatcagtaacaaattt
atttacgtctattgtaggtaatgtatttggatttaaggcattaagagctttacgtctgga
agatttacgtatccctcctgcatatacaaaaacttttcagggtcctccgcatggtattca
agttgaaagagataaacttaataagtatggacgaccattactaggatgtacaattaagcc
taaattaggtttatcagctaaaaattatggtagagctgtatatgaatgtcttcgtggtgg
actggattttacaaaagatgatgaaaatgtaaactcccagccttttatgcgttggagaga
tcgtttcctatttgtagcagaagctatttataaatctcaagcagaaactggagagataaa
aggacattatctaaatgctactgcaggaacttgtgaggaaatgcttaaaagagcagaatg
cgcaaaagaattaggtgtgcctattattatgcatgattatttgacaggaggatttactgc
taatactactttagctcattattgtcgagataatggtttacttcttcatattcaccgtgc
tatgcatgctgtaattgatcgtcaaaaaaatcatggtatgcattttcgtgttttagctaa
agcacttcgtctttctggtggagatcacgtacattctggtactgtagttggcaaattaga
aggagaacgtgaagttactttaggttttgtagatttactacgtgatgattatattgaaaa
agatagaagtcgcggtgtttattttactcaggactgggtttctttaccaggtgtattacc
tgtagcttcaggcggaattcatgtttggcacatgcctgcattaaccgaaatctttggtga
tgactctgtattacaatttggcggaggtactttaggt
>AB169957_N.pulchella_strainS011
TTCGGATTGCGGTGACCCCGGCGGTTCGCCGCTGGGGGCGCTGTGAGAAGTTCATTGAAC
CTTATCACTTAGAGGAAGGAGAAGTCGTAACAAGGTTTCCGTAGGTGAACCTGCGGAAGG
ATCATTGACACGCCCGCCCGATTCTCGGGGCCAGGGCTCGGCTGCCTCTTCAAGCACGTG
TGCTGGCAGGGG-CTGTTCGGGGCCTGTCCCTCGTCGCCCCCCTTCCCGTCGGCGGCCCT
CC-GTCCTGCGCCTGCCGCC-GCCCCCCTAGCCGGGGGCGGCGGCGGCGCGGGGTGGGGT
GGTGCAGCG-GGCGCGAGGAGGGGGTGCGGCGGCTTTGTTTCACCGC-AACGTTGGAATT
GACAGACTGAGCCATCCGGG--CTGCGGCTCAG---AGGGCG-----GCGTGCGCGGCGC
GCGTGCGGGGGG---CTGGCGGGTTGCGGCGTCGCAGAAATGCGATGCCGTCCTCCTCCC
CACGCGGCGTGCCCCAC----GCTGCCCCTGGGCCGCGGCTCGGCAAGCGACGAGTACAA
CTCTCGGCAAACGGATATCTTGGCCCCCGTACCGATGAAGAGCGCAGCGAAATGCGATAC
GTAGTGTGAATTGCAGAATTCCGCGAACCACAGAGACCTTGAACGCACTTGGCGCCCGAG
GCTTCGGCCG-AGGGCACGTCCGTCTGAGCGTCATCGCGCAAnactggatttaaagcagg
agtaaaagattatagattaacttattatactcctgagtataaaactaaagatactgatat
tttagctgcatttcgtgtaactccacaacctggagttccacctgaagaggcaggtgctgc
agtagctgcagagtcttctactggtacatggaccactgtttggactgacggattaactag
tttggaccgatacaaaggtcgatgttatgatattgagcctgttgctggcgaagataatca
atatattgcatatgtagcttatcctcttgatttatttgaagaaggatcagtaacaaattt
atttacatctattgtaggtaatgtatttggatttaaagcattaagagctttacgtctaga
agatttacgcattcctcctgcatataccaaaacttttcagggtcctccgcatggtattca
agttgaacgagataaacttaataaatatggacgaccattgttaggatgtacaattaagcc
taaattaggtttatcagctaagaattatggtagagctgtatatgaatgtcttcgtggtgg
acttgattttacaaaagatgatgaaaatgtaaactctcagcctttcatgcgttggagaga
tcgattcttatttgtagcagaagcaatttataaatctcaagcagaaactggagaaataaa
agggcactatctaaatgctactgcaggaacttgtgaagaaatgcttaagagagcagaatg
tgcaaaagaattaggtgtacctattattatgcatgattatttaacaggaggatttactgc
taatacaactctagctcattattgtcgagataatggcttacttcttcacatccaccgtgc
tatgcatgctgtaattgatcgtcaaaaaaaccatggtatgcattttcgtgttttagctaa
agctcttcgtctttctggtggtgatcatgttcattctggtactgtagttggtaaattaga
aggagaacgtgaagttactttaggttttgtagatttattacgtgatgattatattgaaaa
agatagaagtcgcggtgtttattttactcaagattgggtatctttaccaggggtattacc
tgtagcttcaggtggaattcatgtttggcacatgcctgcattaactgaaatttttggtga
tgattctgtattgcaatttggaggaggtactctaggt
>KR080220_N.capillataNY00739151
TTCGGATTGCGGTGACCCCGGCGGTTCGCCGCTGGGGGCGCTGTGAGAAGTTCATTGAAC
CTTATCACTTAGAGGAAGGAGAAGTCGTAACAAGGTTTCCGTAGGTGAACCTGCGGAAGG
ATCATTGACACGCCCGCCCGATTCTCGGGGCCAGGGCTCGGCTGCCTCTTCAAGCACGTG
TGCTGGCAGGGG-CTGTCCGGGGCCTGTCCCTCGTCGCCCCCCTTCCCGTCGGCGACCGT
CC-GTCCTGCGCCCGCCGCCCGCCTCCCTAGCAGGGGGCGGCGGCGGTGCGGGGTGGGTC
GGTGCAGCG-GGCGCGAGGAGGGGGTGCGGCGGCTTTGTTTCACCGC-AACTTTGGAATT
GACAGACTGAGCCCTGCGGG--CTGCGGCTCAG---AGGGCC-----GCGTGCGCGGCGC
GCGCGCAGGGGG---TTGGCGGGTTGCGGCGTCGCCGAAAGGCGATGCCGTCCTCCTCCC
CCCGCGGCGTGCCCCAC----GCTTCCCCTGGGCCGCGGCTCGGCGAGCGATGAGTACAA
CTCTCGGCAAACGGATATCTTGGCCCCCGTACCGATGAAGAGCGCAGCGAAATGCGATAC
GTAGTGTGAATTGCAGAATTCCGCGAACCACAGAGACCTTGAACGCACTTGGCGCCCGAG
GCTTCGGCCG-AGGGCACGTCCGTCTGAGCGTCATCGCGCAAnactggatttaaagcagg
agtaaaagattatagattaacttattatactcctgagtataaaactaaagatactgatat
tttagctgcatttcgtgtaactccacaacctggggttccacctgaagaggcaggtgctgc
agtcgctgcagagtcttctactggtacatggaccactgtttggactgacggattaactag
tttggaccgatacaaaggtcgatgttatgatattgagcctgttgctggcgaagataatca
atatattgcatatgtagcttatcctcttgatttatttgaagaaggatcagtaacaaattt
atttacctctattgtaggtaatgtatttggatttaaagcattaagagctttacgtctaga
agatttacgcattcctcctgcatataccaaaacttttcagggtcctccgcatggtattca
agttgaacgagataaacttaataaatatggacgaccattgttaggatgtacaattaagcc
taaattaggtttatcagctaagaattatggtagagctgtatatgaatgtcttcgtggtgg
acttgattttacaaaagatgatgaaaatgtaaactctcagcctttcatgcgttggagaga
tcgattcttatttgtagcagaagcaatttataagtctcaagcagaaactggagaaataaa
aggtcactatctaaatgctactgcaggaacttgtgaagaaatgcttaagagagcagaatg
tgcaaaagaactaggtgtacctattattatgcatgattatttaacaggaggatttactgc
taataccactctagctcattattgtcgagataacggcttacttcttcacatccaccgtgc
tatgcatgctgtaattgatcgtcaaaaaaaccatggtatgcattttcgtgttttagctaa
agctcttcgtctttctggtggtgatcatgttcattctggtactgtagttggtaaattaga
aggagaacgtgaagttactttaggttttgtagatttattacgtgatgattatattgaaaa
agatagaagtcgtggtgtttattttactcaagattgggtatctttaccgggggttttacc
tgtagcttcaggtggaattcatgtttggcacatgcctgcattaactgaaatttttggtga
tgattctgtattgcaatttggaggaggtactctaggt
>MG029145_N.flagelliferaSJRP32569
------------------------------------------------------------
----------------AGGAGAAGTCGTAACAAGGTTTCCGTAGGTGAACCTGCGGAAGG
ATCATTGACACGCCCGCCCGATTCCCGGGGGCGGGGCCCTGCCGCCTCTCTAAGCACTCG
TGCCCAAGGGGG-CGGTTTGGGCCTTTCCCCTCGTCGCCCCGTCTTC-GCCGGCGGCCCC
CC-ATCTTCCATTCGCTGGC--CC-TCGTAGCAGGGGTTC--GGTGGTG-AGGCTGGGGT
GGTGCAGCGCGGT-CGAGGAGGGTGTGCGGCGGCCG-ATTTCACCGT-ATGATTGGAATC
GACAGACTGAGCCCCACGCATCGTG--AGCAAA---GTGGCT-----GCCTTGGGGGTGT
GCATGGGGGGGGAGGCTGGCAAGTGGCAGCGTCGTCTGAACGCGACGCTGCCCGCTTCCC
CTCTCTGCATGTCT--TGG-GGAAGCCCGTAGGCCGCGACTTGAACAGAAGAGAGTACAA
CTCTCGGCAAACGGATATCTTGGCCCTCGTACCGATGAAGAGCGCAGCGAAATGCGATAC
GTAGTGTGAATTGCAGAATTCCGCGAACCATGGAGATCTTGAACGCACTTGGCGCCCGAG
GCTTTGGCCG-AGGGCACGTCCGTCTGAGCGTCACCGTCCAAn-----------------
-g-taaagattatagattaacttattacactcctgagtataaaactaaagatactgatat
cttagctgcatttcgtgtaactccacaacctggggttccacctgaagaagcgggtgctgc
ggtagctgcggagtcttctactggtacatggactactgtttggactgacgggttaactag
tttagaccgatacaaaggtcgatgttatgatattgaacctgtggctggtgaggataatca
atatatcgcatatgtagcttatcctcttgatttatttgaagaaggatcagtaacaaattt
atttacctctattgtaggtaatgtatttggatttaaggcattaagagctttacgtctaga
agatctacgtatccctcctgcatatgtcaaaacttttcaaggtcctccgcatggtattca
agttgaaagagataaacttaataaatatggacgaccattactaggatgtacaattaagcc
taaattaggtttatcagctaagaattatggtagagctgtatatgaatgtcttcgtggtgg
acttgattttacaaaagatgatgaaaatgtgaactcccagccttttatgcgctggagaga
tcgcttcttatttgtagcagaagctatttataaatctcaagcagaaactggagaaataaa
aggacactatctaaatgctactgcaggaacttgcgaggaaatgcttaagagagcagaatg
tgcaaaagagctaggtgtgcctattattatgcatgattatttgacaggaggatttactgc
taatactactttagctcattattgtcgagataatggtttactgcttcatatccaccgtgc
tatgcatgctgtaattgatcgtcaaaaaaatcatggtatgcattttcgtgttttagctaa
ggcacttcgtctttctggtggagatcacgtacattctggtactgtagttggtaaattaga
aggagaacgtgaagttactttaggttttgtagatttactacgtgatgattatattgagaa
agatagaagtcgtggtgtttatttcactcaggattgggtctctttgccaggggtattacc
tgtagcttcaggcggaattcatgtttggcatatgcctgcattaaccgaaatttttggtga
tgattctgtattacaatttggaggaggcactttaggt
>MG029142_N.flagelliferaSJRP32551
------------------------------------------------------------
----------------AGGAGAAGTCGTAACAAGGTTTCCGTAGGTGAACCTGCGGAAGG
ATCATTGACACGCCCGCCCGATTCCCGGGGGCGGGGCCCTGCCGCCTCTCTAAGCACTCG
TGCCCAAGGGGG-CGGTTTGGGCCTTTCCCCTCGTCGCCCCGTCTTC-GCCGGCGGCCCC
CC-ATCTTCCATTCGCTGGC--CC-TCGTAGCAGGGGTTC--GGTGGTG-AGGCTGGGGT
GGTGCAGCGCGGT-CGAGGAGGGTGTGCGGCGGCCG-ATTTCACCGT-ATGATTGGAATC
GACAGACTGAGCCCCACGCATCGTG--AGCAAA---GTGGCT-----GCCTTGGGGGTGT
GCATGGGGGGGGAGGCTGGCAAGTGGCAGCGTCGTCTGAACGCGACGCTGCCCGCTTCCC
CTCTCTGCATGTCT--TGG-GGAAGCCCGTAGGCCGCGACTTGAACAGAAGAGAGTACAA
CTCTCGGCAAACGGATATCTTGGCCCTCGTACCGATGAAGAACGCAGCGAAATGCGATAC
GTAGTGTGAATTGCAGAATTCCGCGAACCATGGAGATCTTGAACGCACTTGGCGCCCGAG
GCTTTGGCCG-AGGGCACGTCCGTCTGAGCGTCACCGTCCAAn-----------------
--------------------Cttattacactcctgagtataaaactaaagatactgatat
tttagctgcatttcgtgtaactccacaacctggggttccacctgaagaagcgggtgctgc
ggtagctgcggagtcttctactggtacatggactactgtttggactgacgggttaactag
tttagaccgatacaaaggtcgatgttatgatattgaacctgtggctggtgaggataatca
atatatcgcatatgtagcttatcctcttgatttatttgaagaaggatcagtaacaaattt
atttacctctattgtaggtaatgtatttggatttaaggcattaagagctttacgtctaga
agatctacgtatccctcctgcatatgtcaaaacttttcaaggtcctccgcatggtattca
agttgaaagagataaacttaataaatatggacgaccattactaggatgtacaattaagcc
taaattaggtttatcagctaagaattatggtagagctgtatatgaatgtcttcgtggtgg
acttgattttacaaaagatgatgaaaatgtgaactcccagccttttatgcgctggagaga
tcgcttcttatttgtagcagaagctatttataaatctcaagcagaaactggagaaataaa
aggacactatctaaatgctactgcaggaacttgcgaggaaatgcttaagagagcagaatg
tgcaaaagagctaggtgtgcctattattatgcatgattatttgacaggaggatttactgc
taatactactttagctcattattgtcgagataatggtttactgcttcatatccaccgtgc
tatgcatgctgtaattgatcgtcaaaaaaatcatggtatgcattttcgtgttttagctaa
ggcacttcgtctttctggtggagatcacgtacattctggtactgtagttggtaaattaga
aggagaacgtgaagttactttaggttttgtagatttactacgtgatgattatattgagaa
agatagaagtcgtggtgtttatttcactcaggattgggtctctttgccaggggtattacc
tgtagcttcaggcggaattcatgtttggcatatgcctgcattaaccgaaatttttggtga
tgattctgtattacaatttggaggaggcactttaggt
>MG029143_N.flagelliferaSJRP31518
------------------------------------------------------------
------------------------------CAAGGTTTCCGTAGGTGAACCTGCGGAAGG
ATCATTGACACGCCCGCCCGATTCCCGGGGGCGGGGCCCTGACGCCTCTCTAAGCACTCG
TGCCCAAGGGGG-CGGTTTGGGCCTTTCCCCTCGTCGCCCCGTCTTC-GCCGGCGGCCCC
CC-ATCTTCCATTCGCTGGC--CC-TCGTAGCAGGGGTTC--GGTGGTG-ACGCTGGGGT
GGTGCAGCGCGGT-CGAGGAGGGTGTGCGGCGGCCG-ATTTCACCGT-ATGATTGGAATC
GACAGACTGAGCCCCACGCATCGTG--AGCAAA---GTGGCT-----GCCTTGGGGGTGT
GCATGGGGGGGGAGGCTGGCAAGTGGCAGCGTCGTCTGTACGCGACGCTGCCCGCTTCCC
CTCTCTGCATGTCT--TGG-GGAAGCCCGTAGGCCGCGACTTGAACAGAAGAGAGTACAA
CTCTCGGCAAACGGATATCTTGGCCCTCGTACCGATGAAGAGCGCAGCGAAATGCGATAC
GTAGTGTGAATTGCAGAATTCCGCGAACCATGGAGATCTTGAACGCACTTGGCGCCCGAG
GCTTTGGCCG-AGGGCACGTCCGTCTGAGCGTCACCGTCCAAn-----tttaaagcaggg
gttaaaagataatagattaacttattacactcctgagtataaaactaaagatactgatat
tttagctgcatttcgtgtaactccacaacctggggttccacctgaagaagcgggtgctgc
ggtagctgcggagtcttctactggtacatggactactgtttggactgacgggttaactag
tttagaccgatacaaaggtcgatgttatgatattgaacctgtggctggtgaggataatca
atatatcgcatatgtagcttatcctcttgatttatttgaagaaggatcagtaacaaattt
atttacctctattgtaggtaatgtatttggatttaaggcattaagagctttacgtctaga
agatctacgtatccctcctgcatatgtcaaaacttttcaaggtcctccgcatggtattca
agttgaaagagataaacttaataaatatggacgaccattactaggatgtacaattaagcc
taaattaggtttatcagctaagaattatggtagagctgtatatgaatgtcttcgtggtgg
acttgattttacaaaagatgatgaaaatgtgaactcccagccttttatgcgctggagaga
tcgcttcttatttgtagcagaagctatttataaatctcaagcagaaactggagaaataaa
aggacactatctaaatgctactgcaggaacttgcgaggaaatgcttaagagagcagaatg
tgcaaaagagctaggtgtgcctattattatgcatgattatttgacaggaggatttactgc
taatactactttagctcattattgtcgagataatggtttactgcttcatatccaccgtgc
tatgcatgctgtaattgatcgtcaaaaaaatcatggtatgcattttcgtgttttagctaa
agcacttcgtctttctggtggagatcacgtacattctggtactgtagttggtaaattaga
aggagaacgtgaagttactttaggttttgtagatttactacgtgatgattatattgagaa
agatagaagtcgtggtgtttatttcactcaggattgggtctctttgccaggggtattacc
tgtagcttcaggcggaattcatgtttggcatatgcctgcattaaccgaaatttttggtga
tgattctgtattacaatttggaggaggcactttaggt
>MG029141_N.microcarpaSJRP32570
------------------------------------------------------------
----------------AGGAGAAGTCGTAACAAGGTTTCCGTAGGTGAACCTGCGGAAGG
ATCATTGACACGCCCGCCCAATTTCCGGGGGCGGGGCCCTGTCGCCTCTCTAAGCACTTG
TGCCCAAGGAGG-CGGTTTGGCCCTTGCCCCTCGTCGCCCCCTCTTC-GCCGGCGGCCCC
CCTATCTTCCGCTCGCTGCC--CC-TCGTAGCAGGGGGT---GGCGGTG-AGGCTGGGGT
GGTGCAGGCCGGTTCGAGGAGGGTGTGCGGCGGCCC-ATTTCACCGT-ATCATTGGAATT
GACAGACTGAGCCCTACGCATCGTGTGACCCAA---GTGGCC-----ACCTTGGGGGTGT
GCATGGGGGGGGG--TTGGCAAGTGGCAACATCGTTTTAATGCGATGATGTGTGCCTCCC
CTCTCGGCATGTCT--TGG-GGAAGCCCTTGGGCCGCGATTCGAACAAAAGAGAGTACAA
CTCTCGGCAAACGGATATCTTGGCCCTCGTACCGATGAAGAGCGCAGCGAAATGCGATAC
GTAGTGTGAATTGCAGAATTCCGCGAACCATGGAGATCTTGAACGCACTTGGCGCCCGAG
GCTTTGGCCG-AGGGCACGTCCGTCTGAGCGTCAGCTTCCAAn-----------------
-------gattatagattaacttattacactcctgagtataaaactaaagatactgatat
tttagctgcatttcgtgtaactccacaaccaggagttccagcggaagaggcgggtgctgc
tgtagctgcagagtcttctactggtacatggactactgtttggactgacggtttaactag
tttagaccgatacaaaggtcgatgttatgatattgaacctgttgctggtgaggataatca
atatattgcgtatgtagcttatcctcttgatttatttgaagaaggatcagtaacaaattt
atttacctctattgtaggtaatgtatttggatttaaagcattaagagctttgcgtctcga
agatttacgtatccctcctgcatatgtaaagacttttcagggtcctccgcatggtattca
agttgaaagagacaaacttaataagtatggacgaccattattaggatgtacaattaagcc
taaattaggtttatcagctaagaattatggtagagctgtatatgaatgtcttcgtggtgg
acttgattttacaaaagatgatgaaaatgtgaactcccaaccttttatgcgttggagaga
tcgcttcttatttgtagcagaagccatttataaatctcaagcagaaactggagaaataaa
agggcattatctaaatgctactgcaggaaattgtgatgaaatgattaagagagcagaatg
tgcaaaagaactaggtgtacctattattatgcatgattatttgacaggaggatttactgc
taatactactttagctcattattgtcgagataatggtttacttcttcatatccaccgtgc
tatgcatgctgtaattgatcgtcaaaaaaatcatggtatgcattttcgtgttttagctaa
agcacttcgtctttctggtggggatcacgtacattctggtactgtagttggtaaattaga
aggagaacgtgaagttactttaggttttgtagatttactacgtgatgattatattgagaa
agatagaagtcgtggtgtttatttcactcaggattgggtttctctaccaggggtattacc
tgtagcttcagggggaattcatgtttggcatatgcctgcattaactgaaatttttggtga
tgattctgtattacaatttggaggagggactttaggt
>MG029138_N.microcarpaSJRP32532
------------------------------------------------------------
----------------AGGAGAAGTCGTAACAAGGTTTCCGTAGGTGAACCTGCGGAAGG
ATCATTGACACGCCCGCCCAATTTCCGGGGGCGGGGCCCTGTCGCCTCTCTAAGCACTTG
TGCCCAAGGAGG-CGGTTTGGCCCTTGCCCCTCGTCGCCCCCTCTTC-GCCGGCGGCCCC
CCTATCTTCCGCTCGCTGCC--CC-TCGTAGTAGGGGGT---GGCGGTG-AGGCCGGGGT
GGTGCAGGCCGGTTCGAGGAGGGTGTGCGGCGGCCC-ATTTCACCGT-ATCATTGGAATT
GACAGACTGAGCCCTACGCATCGTGTGACCCAA---GTGGCC-----ACCTTGGGGGTGT
GCATGGGGGGGGG--TTGGCAAGTAGCAACATCGTTTTAATGCGATGATGTGTGCCTCCC
CTCTCGGCATGTCT--TGG-GGAAGCCCTTGGGCCGCGATTCGAACAAAAGAGAGTACAA
CTCTCGGCAAACGGATATCTTGGCCCTCGTACCGATGAAGAACGCAGCGAAATGCGATAC
GTAGTGTGAATTGCAGAATTCCGCGAACCATGGAGATCTTGAACGCACTTGGCGCCCGAG
GCTTTGGCCG-AGGGCACGTCCGTCTGAGCGTCAGCTTCCAAn-----------------
------------------------------------------------------------
---------------------------------------------------gggtgctgc
ggtagctgcagagtcttctactggtacatggactactgtttggactgacggtttaactag
tttagaccgatacaaaggtcgatgttatgatatcgaacctgttgctggtgaggataatca
atatattgcgtatgtagcttatcctcttgatttatttgaagaaggatcagtaacaaattt
atttacctctattgtaggtaatgtatttggatttaaagcattaagagctttgcgtctcga
agatttacgtatccctcctgcatatgtaaagacttttcagggtcctccgcatggtattca
agttgaaagagacaaacttaataagtatggacgaccattattaggatgtacaattaagcc
taaattaggtttatcagctaagaattatggtagagctgtatatgaatgtcttcgtggtgg
acttgattttacaaaagatgatgaaaatgtgaactcccagccttttatgcgttggagaga
tcgcttcttatttgtagcagaagccatttataaatctcaagcagaaactggagaaataaa
agggcattatctaaatgctactgcaggaaattgtgatgaaatgattaagagagcagaatg
tgcaaaagaactaggtgtacctattattatgcatgattatttgacaggaggatttactgc
taatactactttagctcattattgtcgagataatggtttacttcttcatatccaccgtgc
tatgcatgctgtaattgatcgtcaaaaaaatcatggtatgcattttcgtgttttagctaa
agcacttcgtctttctggtggggatcacgtacattctggtactgtagttggtaaattaga
aggagaacgtgaagttactttaggttttgtagatttactacgtgatgattatattgagaa
agatagaagtcgtggtgtttattttactcaggattgggtttctctaccaggggtattacc
tgtagcttcagggggaattcatgtttggcacatgcctgcattaactgaaatttttggtga
tgattctgtattacaatttggaggagggaccttaggt
>MG029139_N.microcarpaSJRP32554
------------------------------------------------------------
----------------AGGAGAAGTCGTAACAAGGTTTCCGTAGGTGAACCTGCGGAAGG
ATCATTGACACGCCCGCCCAATCTCCGGGGGCGGGGCCCGGTCGCCTCTCTAAGCACTTG
TGCCCAAGGAGG-CGGTTTGGCCCTTGCCCCTCGTCGCCCCCTCTTG-GCCGGCGGCCCC
CCTATCTTCCGCTCGCTGCC--CC-TCGTAGTGGGGGGT---GGCGGTG-AGGCCGGGGT
GGTGCAGGCCGGTTCGAGGAGGGTGTGCGGCGGCCC-ATTTCACCGT-ATCATTGGAATT
GACAGACTGAGCCCTACGCATCGTGTGACCCAA---GTGGCC-----ACCTTGGGGGTGT
GCATGGGGGGGGG--TTGGCAAGTGGCAACATCGTTTTAATGCGATGATGTGTGCCTCCC
CTCTCGGCATGTCT--TGG-GGAAGCCCTTGGGCCGCGATTCGAACAAAAGAGAGTACAA
CTCTCGGCAAACGGATATCTTGGCCCTCGTACCGATGAAGAGCGCAGCGAAATGCGATAC
GTAGTGTGAATTGCAGAATTCCGCGAACCATGGAGATCTTGAACGCACTTGGCGCCCGAG
GCTTTGGCCG-AGGGCACGTCCGTCTGAGCGTCAGCTTGCAAn-----------------
-----------------------------------------------------------t
tttagctgcatttcgtgtaactccacaaccaggagttccagcggaagaggcgggtgctgc
ggtagctgcagagtcttctactggtacatggactactgtttggactgacggtttaactag
tttagaccgatacaaaggtcgatgttatgatattgaacctgttgctggtgaggataatca
atatattgcgtatgtagcttatcctcttgatttatttgaagaaggatcagtaacaaattt
atttacctctattgtaggtaatgtatttggatttaaagcattaagagctttgcgtctcga
agatttacgtatccctcctgcatatgtaaagacttttcagggtcctccgcatggtattca
agttgaaagagacaaacttaataagtatggacgaccattattaggatgtacaattaagcc
taaattaggtttatcagctaagaattatggtagagctgtatatgaatgtcttcgtggtgg
acttgattttacaaaagatgatgaaaatgtgaactcccagccttttatgcgttggagaga
tcgcttcttatttgtagcagaagccatttataaatctcaagcagaaactggagaaataaa
agggcattatctaaatgctactgcaggaacttgtgatgaaatgattaagagagcagaatg
tgcaaaagaactaggtgtacctattattatgcatgattatttgacaggaggatttactgc
taatactactttagctcattattgtcgagataatggtttacttcttcatatccaccgtgc
tatgcatgctgtaattgatcgtcaaaaaaatcatggtatgcattttcgtgttttagctaa
agcacttcgtctttctggtggggatcacgtacattctggtactgtagttggtaaattaga
aggagaacgtgaagttactttaggttttgtagatttactacgtgatgattatattgagaa
agatagaagtcgtggtgtttatttcactcaggattgggtttctctaccaggggtattacc
tgtagcttcagggggaattcatgtttggcacatgcctgcattaactgaaatttttggtga
tgattctgtattacaatttggaggaggaaccttaggt
>MG029150_N.elegansSJRP32571
------------------------------------------------------------
----------------AGGAGAAGTCGTAACAAGGTTTCCGTAGGTGAACCTGCGGAAGG
ATCATTGACACGCCCGCCCGATTTCTGGGGGCAGGGGTCTGCTGCCTCTCTAAGCATTCG
TGCCCAAGGAGG-CGGTCTGGGCCTCGCCCCTCGTCGCCCCTTCTTC-GTCGGCGGCCCC
CC-ATGTTCCACTCGCTGCC--CC-TCTTAGTAGGGGG---TGGTGGTG-AGGCTGGGGT
GGTGCTACACGGT-CGAGGAGGGTGTGCGGCGGCCC-GTTTCACCGT-ATCATTGGAATT
GACAGACTGAGCCTCACGCGTCGTG--ACCCAG---GTGGCC-----GCCTTGCGGGTGT
GCGTGGGGGGGG---CTGGCAAGTGGCAGCATCGCTTGAACGCGACGTTGTCCGCCTCCC
CTCTTGGCACGTCT--TGT-GGAAGCCCTTGGGCCGCGGCTCGAACGAAAGAGAGTACAA
CTCTCGGCAAACGGATATCTTGGCCCTCGTACCGATGAAGAGCGCAGCGAAATGCGATAC
GTAGTGTGAATTGCAGAATTCCGCGAACCATGGAGATGTTGAACGCACTTGGCGCCCAAG
GCCTTGGCCG-AGGGCACGTCCGTCTGAGCGTCACCGTCCAAn-----------------
------------------aacttattacactcctgaatataaaactaaagatactgatat
tttagctgcatttcgtgtaactccacaacctggagttccacctgaagaggcgggtgctgc
ggtagctgcagagtcttctactggtacatggactactgtttggactgacggattaactag
tttagacagatacaaaggtcgatgttatgatattgaacctgttgctggtgaggataatca
atatattgcatatgtagcttatcctcttgatttattcgaagaaggatcagtaaccaattt
atttacctcaattgtaggtaatgtatttggatttaaagcattaagagctttacgtttgga
agatttacgtatccctcctgcatatgtaaaaacatttcagggtcctccgcatggtattca
agttgaaagagacaaacttaataagtatggacgaccattactaggatgtacaattaagcc
taaattaggtttgtcagctaaaaattatggtagagctgtatatgaatgtcttcgtggtgg
acttgattttacaaaagatgatgaaaatgtaaactcccaaccttttatgcgttggagaga
ccgcttcttgtttgtagcagaagctatttataaatctcaagcagagacgggagaaataaa
aggccattatctaaacgctactgcaggaacttgtgaggaaatgcttaagagagcagaatg
cgcaaaagagttaggtgtacctattattatgcatgattatttgacaggaggatttactgc
taatactactctatctcattattgtcgagataatggtttacttcttcatattcaccgtgc
tatgcatgctgtaattgatcgtcaaaaaaatcatggtatgcattttcgtgttttggctaa
agcacttcgtctttctggtggagatcacgtacattctggtactgtagttggcaaattaga
aggagaacgtgaagttactttaggttttgtagatttactacgtgatgattatattgagaa
agatagaagtcgcggtgtttattttactcaggattgggtctctttaccaggggtattacc
tgtagcttcaggcggaattcatgtttggcacatgcctgcattaactgaaatttttggtga
tgattctgtattacaatttggaggaggtactttagga
>MG029148_N.elegansSJRP32548
------------------------------------------------------------
---------------------AAGTCGTAACAAGGTTTCCGTAGGTGAACCTGCGGAAGG
ATCATTGACACGCCCGCCCGATTTCTGGGGGCAGGGGTCTGCTGCCTCTCTAAGCATTCG
TGCCCAAGGAGG-CGGTCTGGGCTTCGCCCCTCGTCGCCCCTTCTTC-GTCGGCGGCCCC
CC-ATGTTCCACTGGATGCC--CC-TCTTAGTAGGGGGGGGTGGTGGTG-AGGGTGGGGT
GGTGCTACACGGT-CGAGGAGGGTGTGCGGCGGCCC-GTTTCACCGT-ATCATTGGAATT
GACAGACTGAGCCTCACGCGTCGTG--ACCCGG---GTGGCC-----GCCTTGCGGGTGT
GCGTGGGGGGGG---CTGGCAAGTGGCAGCATCGTTTGAACGCGACGTTGTCCGCCTCCC
CTCTTGGCACGTCT--TGG-GGAAGCCCTTGGGCCGCGGCTCGAACGAAAGAGAGTACAA
CTCTCGGCAAACGGATATCTTGGCCCTCGTACCGATGAAGAACGCAGCGAAATGCGATAC
GTAGTGTGAATTGCAGAATTCCGCGAACCATGGAGATCTTGAACGCACTTGGCGCCCAAG
GCCTTGGCCG-AGGGCACGTCCGTCTGAGCGTCACCGTCCAAn-----------------
---------------------------------------------------------ta-
tttagctgcatttcgtgtaactccacaccccggggatccacctgaagaggcgggtgctgc
ggtagctgcagagtcttctactggtacatggactactgtttggactgacggattaactag
tttagacagatataaaggtcgatgttatgatattgaacctgttgctggtgaggataatca
atatattgcatatgtagcttatcctcttgatttattcgaagaaggatcagtaaccaattt
atttacctcaattgtaggtaatgtatttggatttaaagcattaagagctttacgtttgga
agatttacgtatccctcctgcatatgtaaaaacatttcagggtcctccgcatggtattca
agttgaaagagacaaacttaataagtatggacgaccattactaggatgtacaattaagcc
taaattaggtttgtcagctaaaaattatggtagagctgtatatgaatgtcttcgtggtgg
acttgattttacaaaagatgatgaaaatgtaaactcccaaccttttatgcgttggagaga
ccgcttcttgtttgtagcagaagctatttataaatctcaagcagagacgggagaaataaa
aggccattatctaaacgctactgcaggaaattgtgatgaaatgcttaagagagcagaatg
cgcaaaagaattaggtgtacctattattatgcatgattatttgacaggaggatttactgc
taatactactctagctcattattgtcgagataatggtttacttcttcatattcaccgcgc
tatgcatgctgtaattgatcgtcaaaaaaatcatggtatgcattttcgtgttttggctaa
agcacttcgtctttctggtggagatcacgtacattctggtactgtagttggcaaattaga
aggagaacgtgaagttactttaggttttgtagatttactacgtgatgattatattgagaa
agatagaaatcgcggtgtttattttactcaggattgggtctctttaccaggggtattacc
tgtagcttcaggcggaattcatgtttggcacatgcctgcattaactgaaatttttggtga
tgattctgtattacaatttggaggaggtactttagga
>MG029140_N.microcarpaSJRP32568
------------------------------------------------------------
-------------------------CGTAACAAGGTTTCCGTAGGTGAACCTGCGGAAGG
ATCATTGACACGCCCGCCCAATTTCCGGGGGCGGGGCCCTGTCGCCTCTCTAAGCACTTG
TGCCCAAGGAGG-CGGTTTGGCCCTTGCCCCTCGTCGCCCCCTCTTC-GCCGGCGGCCCC
CCTATCTTCCGCTCGCTGCC--CC-TCGTAGCAGGGGGT---GGCGGTG-AGGCTGGGGT
GGTGCAGGCCGGTTCGAGGAGGGTGTGCGGCGGCCC-ATTTCACCGT-ATCATTGGAATT
GACAGACTGAGCCCTACGCATCGTGTGACCCAA---GTGGCC-----ACCTTGGGGGTGT
GCATGGGGGGGGG--TTGGCAAGTGGCAACATCGTTTTAATGCGATGATGTGTGCCTCCC
CTCTCGGCATGTCT--TGG-GGAAGCCCTTGGGCCGCGATTCGAACAAAAGAGAGTACAA
CTCTCGGCAAACGGATATCTTGGCCCTCGTACCGATGAAGAGCGCAGCGAAATGCGATAC
GTAGTGTGAATTGCAGAATTCCGCGAACCATGGAGATCTTGAACGCACTTGGCGCCCGAG
GCTTTGGCCG-AGGGCACGTCCGTCTGAGCGTCAGCTTCCAAn-----------------
---------ttatagattaacttattacactcctgagtataaaactaaagatactgatat
tttagctgcatttcgtgtaactccacaaccaggagttccagcggaagaggcgggtgctgc
ggtagctgcagagtcttctactggtacatggactactgtttggactgacggtttaactag
tttagaccgatacaaaggtcgatgttatgatattgaacctgttgctggtgaggataatca
atatattgcgtatgtagcttatcctcttgatttatttgaagaaggatcagtaacaaattt
atttacctctattgtaggtaatgtatttggatttaaagcattaagagctttgcgtctcga
agatttacgtatccctcctgcatatgtaaagacttttcagggtcctccgcatggtattca
agttgaaagagacaaacttaataagtatggacgaccattattaggatgtacaattaagcc
taaattaggtttatcagctaagaattatggtagagctgtatatgaatgtcttcgtggtgg
acttgattttacaaaagatgatgaaaatgtgaactcccagccttttatgcgttggagaga
tcgcttcttatttgtagcagaagccatttataaatctcaagcagaaactggagaaataaa
agggcattatctaaatgctactgcaggaacttgtgatgaaatgattaagagagcagaatg
tgcaaaagaactaggtgtacctattattatgcatgattatttgacaggaggatttactgc
taatactactttagctcattattgtcgagataatggtttacttcttcatatccaccgtgc
tatgcatgctgtaattgatcgtcaaaaaaatcatggtatgcattttcgtgttttagctaa
agcacttcgtctttctggtggggatcacgtacattctggtactgtagttggtaaattaga
aggagaacgtgaagttactttaggttttgtagatttactacgtgatgattatattgagaa
agatagaagtcgtggtgtttatttcactcaggattgggtttctctaccaggggtattacc
tgtagcttcagggggaattcatgtttggcacatgcctgcattaactgaaatttttggtga
tgattctgtattacaatttggaggaggaaccttaggt
>AB169934_N.tumulosa_strainS060
TTCGGATTGCGGTGACCCCGGCGGTTCGCTGCTGGGGGCGCTGTGAGAAGTTCATTGAAC
CTTATCACTTAGAGGAAGGAGAAGTCGTAACAAGGTTTCCGTAGGTGAACCTGCGGAAGG
ATCATTGACACGCCCGCCCGATTTCCGGGGGCGGGGCCCTGTCGCCTCTCTAAGCACTTG
TGCCCAAGGAGG-CGGTTTGGCCCTTGCCCCTCGTCGCCCCCTCTTC-GCCGGCGGCCCC
CCTATCTTCCGCTTGCTGCC--CC-TCGTAGTAGGGGGT---GGCGGTG-AGGCCGGGGT
GGTGCAGGCCGGTTCGAGGAGGGTGTGCGGCGGCCC-ATTTCACCGT-ATCATTGGAATT
GACAGACTGATCCCTACGCATCGTGTGACCCAA---GT----------------------
------------------------------------------------------------
-------------------------------GGCCGCGATTCGAACAAAAGAGAGTACAA
CTCTCGGCAAACGGATATCTTGGCCCTCGTACCGATGAAGAGCGCAGCGAAATGCGATAC
GTAGTGTGAATTGCAGAATTCCGCGAACCATGGAGATCTTGAACGCACTTGGCGCCCGAG
GCTTTGGCCG-AGGGCACGTCCGTCTGAGCGTCAGCTTCCAAnactggatttaaagcagg
ggtaaaagattatagattaacttattacactcctgagtataaaactaaagatactgatat
tttagctgcatttcgtgtaactccacaaccaggagttccagcggaagaggcgggtgctgc
ggtagctgcagagtcttctactggtacatggactactgtttggactgatggtttaactag
tttagaccgatacaaaggtcgatgttatgatattgaacctgttgctggtgaggataatca
atatattgcgtatgtagcttatcctcttgatttatttgaagaaggatcagtaacaaattt
atttacctctattgtaggtaatgtatttggatttaaagcattaagagctttgcgtctcga
agatttacgtatccctcctgcatatgtaaagacttttcagggtcctccgcatggtattca
agttgaaagagacaaacttaataagtatggacgaccattgttaggatgcacaattaagcc
taaattaggtttatcagctaagaattatggtagagctgtatatgaatgtcttcgtggtgg
acttgattttacaaaagatgatgaaaatgtgaactcccagccttttatgcgttggagaga
tcgcttcttatttgtagcagaagccatttataaatctcaagcagaaactggagaaataaa
agggcattatctaaatgctactgcaggaaattgtgatgaaatgattaagagagcagaatg
tgcaaaagaactaggtgtacctattattatgcatgattatttgacaggaggatttactgc
taatactactttagctcattattgtcgagataatggtttacttcttcatatccaccgtgc
tatgcatgctgtaattgatcgtcaaaaaaatcatggtatgcattttcgtgttttagctaa
agcacttcgtctttctggtggcgatcacgtacattctggtactgtagttggtaaattaga
aggagaacgtgaagttactttaggttttgtagatttactacgtgatgattatattgagaa
agatagaagtcgtggtgtttatttcactcaggattgggtctctctaccaggggtattacc
tgtagcttcagggggaattcatgtttggcacatgcctgcattaactgaaatttttggtga
tgattctgtattacaatttggagga------------
>AB169933_N.tumulosa_strainS058
TTCGGATTGCGGTGACCCCGGCGGTTCGCTGCTGGGGGCGCTGTGAGAAGTTCATTGAAC
CTTATCACTTAGAGGAAGGAGAAGTCGTAACAAGGTTTCCGTAGGTGAACCTGCGGAAGG
ATCATTGACACGCCCGCCCGATTTCCGGGGGCGGGGCCCTGTCGCCTCTCTAAGCACTTG
TGCCCAAGGAGG-CGGTTTGGCCCTTGCCCCTCGTCGCCCCCTCTTC-GCCGGCGGCCCC
CCTATCTTCCGCTTGCTGCC--CC-TCGTAGTAGGGGGT---GGCGGTG-AGGCCGGGGT
GGTGCAGGCCGGTTCGAGGAGGGTGTGCGGCGGCCC-ATTTCACCGT-ATCATTGGAATT
GACAGACTGATCCCTACGCATCGTGTGACCCAA---GT----------------------
------------------------------------------------------------
-------------------------------GGCCGCGATTCGAACAAAAGAGAGTACAA
CTCTCGGCAAACGGATATCTTGGCCCTCGTACCGATGAAGAGCGCAGCGAAATGCGATAC
GTAGTGTGAATTGCAGAATTCCGCGAACCATGGAGATCTTGAACGCACTTGGCGCCCGAG
GCTTTGGCCG-AGGGCACGTCCGTCTGAGCGTCAGCTTCCAAnactggatttaaagcagg
ggtaaaagattatagattaacttattacactcctgagtataaaactaaagatactgatat
tttagctgcatttcgtgtaactccacaaccaggagttccagcggaagaggcgggtgctgc
ggtagctgcagagtcttctactggtacatggactactgtttggactgatggtttaactag
tttagaccgatacaaaggtcgatgttatgatattgaacctgttgctggtgaggataatca
atatattgcgtatgtagcttatcctcttgatttatttgaagaaggatcagtaacaaattt
atttacctctattgtaggtaatgtatttggatttaaagcattaagagctttgcgtctcga
agatttacgtatccctcctgcatatgtaaagacttttcagggtcctccgcatggtattca
agttgaaagagacaaacttaataagtatggacgaccattgttaggatgcacaattaagcc
taaattaggtttatcagctaagaattatggtagagctgtatatgaatgtcttcgtggtgg
acttgattttacaaaagatgatgaaaatgtgaactcccagccttttatgcgttggagaga
tcgcttcttatttgtagcagaagccatttataaatctcaagcagaaactggagaaataaa
agggcattatctaaatgctactgcaggaaattgtgatgaaatgattaagagagcagaatg
tgcaaaagaactaggtgtacctattattatgcatgattatttgacaggaggatttactgc
taatactactttagctcattattgtcgagataatggtttacttcttcatatccaccgtgc
tatgcatgctgtaattgatcgtcaaaaaaatcatggtatgcattttcgtgttttagctaa
agcacttcgtctttctggtggcgatcacgtacattctggtactgtagttggtaaattaga
aggagaacgtgaagttactttaggttttgtagatttactacgtgatgattatattgagaa
agatagaagtcgtggtgtttatttcactcaggattgggtctctctaccaggggtattacc
tgtagcttcagggggaattcatgtttggcacatgcctgcattaactgaaatttttggtga
tgattctgtattacaatttggaggagggactttaggt
