# Supplementary material for: Integrative Taxonomic, Ecological and Genotyping Study of Charophyte Populations from the Egyptian Western-Desert Oases and Sinai Peninsula
Source: Plants (Basel). 2021 Jun 7;10(6):1157. doi: 10.3390/plants10061157 (PMC8226818; doi:10.3390/plants10061157)
Supplement: Supplementary file 1 [file plants-10-01157-s001.zip › Supplemental-material_Egyptian-oases-charophytes/Suppl-files_Sequence-alignment-data/Tolypella_rbcL_ITS1_16.fasta]

>T_glomerata_KR080231
gctgtgagaagttcattgaaccttatcatttagaggaaggagaagtcgtaacaaggtttc
cgtaggtgaacctgcggaaggatcattgacacgcatgcgc-aatttcttggggttttgga
accagcactcggccgcagccagccct-cgggccggcggtgggctcgattgttggatctga
acccttcgtcacccgttgtcc-gcccgcggcttctcgtg-tcggctccctaaggggagtt
gtgcaaggaggagctgcaggagggatggcgagtggcgaccggtccaccgtgattttgaac
ctttgccattgctctaaccttt-cgcgagctgccgcagtctgcggttgta----------
------------------------------------------------------------
------------------------------------------------------------
-----------------------ggatgcggctagctcgcgtatgaaaacgagagtgtaa
ctctcggcaaacggatatcttggccctcgtaacgatgaagagcgcagcgaaatgcgatac
gtggtgtgaattgcagaattccgtgaaccatcgagatcttgaacgcacctggcgcccgag
gcatccgccgagggcacgtccgtctgagcgtcgccggaaaactcacggacccacctgctg
gtggggcacgtggctgtggcccccctcgcactcctttgggagagcgtcgacggcctaaag
ttgaacgcctggatgccgcatctcgagtg-gctgagggggcttgtggctaagcaatgggg
gttttctcccgccttgctgctgccttctcggtcttgctYgttttt-gcaccat-------
----------------------------------------------ctcctgagtataag
actaaagatactgatattttagctgcattccgtatgactccacaacctggagttccgcct
gaggaagcaggggctgcagtagctgcagaatcttccactggtacatggactactgtttgg
actgacggattaactagcttagaccgatacaaaggtcgatgctatgatattgaacctgtc
gttggtgaagataatcaatatattgcatatgtggcttatcctcttgatctgtttgaagaa
gggtcagtaacaaacttatttacatctattgtaggtaatgtatttgggtttaaggcatta
agagcattacgtttagaagatttacgtattcctcctgcatatacaaaaacttttcaaggc
ccacctcatggtattcaagttgaaagagataaacttaataagtatggacgtcctttattg
ggatgtactattaagcctaaactaggtctatcagcgaaaaattatggtagagctgtatat
gaatgtcttcgtgggggacttgattttacaaaagatgatgagaacgtaaattcccaacct
tttatgcgctggagagatagatttttatttgtagcagaagcaatatataaatctcaagca
gaaactggagaaataaaaggacactatctgaatgctactgcaggtacctgtgaagaaatg
cttaaaagagcacaatttgcaagagaaataggggcacccattgttatgcatgattatcta
acaggagggtttactgctaatactaccttatctcactattgtcgtgataatggtctactt
ctacatattcaccgtgctatgcatgcagtaattgatcgtcagaagaatcatggtatgcat
tttcgtgttttagctaaagctctccgtctttctggtggtgatcatgtacattctggtacc
gtagtaggtaaattagaaggtgaacgtgaagttactttagggttcgtagatctactacgt
gatgattatattgaaaaagatagaagtcgtggtgtttattttactcaagattgggtatct
ttaccgggcgtactacctgtagcttcaggtggtatccatgtttggcatatgccagcatta
actgaaatttttggtgatgattcagtattacaatttggaggtggtactttaggtcaccct
tgggggaatgctccaggagctgtagctaaccgagtagcattggaagcttgtgtacaagct
cgtaatgaaggtcgagacttagctagcgaaggcaatgagattattagagaagctacaaaa
tggagtcctgaattggctgctgcttgtgaa
>Tolypella_sp_PBA-1704_MH426798
GCTGTGAGAAGTTCATTGAACCTTATCATTTAGAGGAAGGAGAAGTCGTAACAAGGTTTC
CGTAGGTGAACCTGCGGAAGGATCATTGACACGCATGCGC-AATTTCTTGGGGTTTTGGA
ACCAGCACTCGGCCGCAGCCAGCCCT-CGGGCCGGCGGTGGGCTCGAATGTTGGATCTGA
ACCCTTCGTCACCCGTTGTCC-GCCCGCGGCTTCTCGTG-TCGGCTCCCTAAGGGGAGTT
GTGCAAGGAGGAGCTGCAGGAGGGATGGCGAGTGGCGACCGGTCCACCGTGATTTTGAAC
CTATGCCATTGCTCTAACCTTT-CGCGAGCTGCCGCAGYCTGCGGTTGTA----------
------------------------------------------------------------
------------------------------------------------------------
-----------------------GGATGCGGCTAGCTCGCGTAYGAAAACGAGAGTGTAA
CTCTCGGCAAACGGATATCTTGGCCCTCGTAACGATGAAGAGCGCAGCGAAATGCGATAC
GTGGTGTGAATTGCAGAATTCCGTGAACCATCGAGATCTTGAACGCACCTGGCGCCCGAG
GCATCCGCCGAGGGCACGTCCGTCTGAGCGTCGCCGGAAAACTCACGGACCCACCTGYTG
GTGGGGCACGTGGCTGTGGCCCCCCTCGCACTCCTTTGGGAGAGCGTCGACGGCCTAAAG
TTGAACGCCTGGATGCCGCATCTCGAGTG-GCTGAGGGGGCTTGTGGCTAAGCAATGGGG
GTTTTCTCCCGCCTTGCTGCTGCCTTCTC-------------------------------
----------Aagcaggggtaaaggattacagattgacctactatactcctgagtataag
actaaagatactgatattttagctgcattccgtatgactccacaacctggagttccgcct
gaggaagcaggggctgcagtagctgcagaatcttccactggtacatggactactgtttgg
actgacggattaactagcttagaccgatacaaaggtcgatgctatgatattgaacctgtt
gttggtgaagataatcaatatattgcatatgttgcttatcctcttgatctgtttgaagaa
gggtcagtaacaaacttatttacatctattgtaggtaatgtatttgggtttaaggcatta
agagcattacgtttagaagatttacgtattcctcctgcatatacaaaaacttttcaaggc
ccacctcatggtattcaagttgaaagagataaacttaataagtatggacgtcctttatta
ggatgtactattaaccctaaactaggtctatcagcNaaaaattatggtagagctgtatat
gaatgtcttcgtgggggacttgattttacaaaagatgatgagaatgtaaattcccaacct
tttatgcgctggagagatagatttttatttgtagcagaagcaatatataaatctcaagca
gaaactggagaaataaaaggacactatctgaatgctactgcaggtacctgtgaagaaatg
cttaaaagagcacaatttgcaagagaaataggggcacccattgttatgcatgattatcta
acaggagggtttactgctaatactaccttatctcactattgtcgtgataatggtctactt
ctacatattcaccgtgctatgcatgcagtaattgatcgtcagaagaatcatggtatgcat
tttcgtgttttagctaaagctctccgtctttctggtggtgatcatgtacattctggtacc
gtagtaggtaaattagaaggtgaacgtgaagttactttagggtttgtagatctactacgt
gatgattatattgaaaaagatagaagtcgtggtgtttattttactcaagattgggtatct
ttaccgggcgtactacctgtagcttcaggtggtatccatgtttggcatatgccagcatta
actgaaatttttggtgatgattcagtattacaatttggaggtggtactttaggtcaccct
tgggggaatgctccaggagctgtagctaaccgagtagcattggaagcttgtgtacaagct
cgtaatgaaggtcgagacttagctagtgaaggcaatgagattattag-------------
------------------------------
>Tolypella_sp_KR080240_MC_R839
GCTGTGAGAAGTTCATTGAACCTTATCATTTAGAGGAAGGAGAAGTCGTAACAAGGTTTC
CGTAGGTGAACCTGCGGAAGGATCATTGACACGCATGCGC-AATTTCTTGGGGTTTTGGA
ACCAGCACTYGGCCGCAGCCAGCCCT-CGGGCCGGCGGTGGGCTCGAATGTTGGATCTGA
ACCCTTCGTCACCCGTTGTCC-GCCCGCGGCTTCTCGTG-TCGGCTCCCTAAGGGGAGTT
GTGCAAGGAGGAGCTGCAGGAGGGATGGCGAGTGGCGACCGGTCCACCGTGATTTTGAAC
CTATGCCATTGCTCTAACCTTT-CGCGAGCTGCCGCAGCCTGCGGTTGTA----------
------------------------------------------------------------
------------------------------------------------------------
-----------------------GGATGCGGCTAGCTCGCGTACGAAAACGAGAGTGTAA
CTCTCGGCAAACGGATATCTTGGCCCTCGTAACGATGAAGAGCGCAGCGAAATGCGATAC
GTGGTGTGAATTGCAGAATTCCGTGAACCATCGAGATCTTGAACGCACCTGGCGCCCGAG
GCATCCGCCGAGGGCACGTCCGTCTGAGCGTCGCCGGAAAACTCACGGACCCACCTGYTG
GTGGG-CACGTGGCTGTGGCCCCCCTCGCACTCCCTTGGGAGAGCGTCGACGGCCTAAAG
TTGAACGCCTGGATGCCGCATCTCGAGTG-GCTGAGGGGGCTTGTGGCTAAGCAATGGGG
GTTTTCTCCCGCCCTGCTGCTGCCTTCTCGGTCTTGCTCGTTTTT-GCACCATC--aggt
actggatttaaagcaggggtaaaggattacagattgacctactatactcctgagtataag
actaaagatactgatattttagctgcattccgtatgactccacaacctggagttccgcct
gaggaagcaggggctgcagtagctgcagaatcttccactggtacatggactactgtttgg
actgacggattaactagcttagaccgatacaaaggtcgatgctatgatattgaacctgtc
gttggtgaagataatcaatatattgcatatgttgcttatcctcttgatctgtttgaagaa
gggtcagtaacaaacttatttacatctattgtaggtaatgtatttgggtttaaggcatta
agagcattacgtttagaagatttacgtattcctcctgcatatacaaaaacttttcaaggc
ccacctcatggtattcaagttgaaagagataaacttaataagtatggacgtcctttatta
ggatgtactattaagcctaaactaggtctatcagcgaaaaattatggtagagctgtatat
gaatgtcttcgtgggggacttgattttacaaaagatgatgagaatgtaaattcccaacct
tttatgcgctggagagatagatttttatttgtagcagaagcaatatataaatctcaagca
gaaactggagaaataaaaggacactatctgaatgctactgcaggtacctgtgaagaaatg
cttaaaagagcacaatttgcaagagaaataggggcccccattgttatgcatgattatcta
acaggagggtttactgctaatactaccttatctcactattgtcgtgataatggtctactt
ctacatattcaccgtgctatgcatgcagtaattgatcgtcagaagaatcatggtatgcat
tttcgtgttttagctaaagctctccgtctttctggtggtgatcatgtacattctggtacc
gtagtaggtaaattagaaggtgaacgtgaagttactttagggtttgtagatctactacgt
gatgattatattgaaaaagatagaagtcgtggtgtttattttactcaagattgggtatct
ttaccgggcgtactacctgtagcttcaggtggtatccatgtttggcatatgccagcatta
actgaaatttttggtgatgattcagtattacaatttggaggtggtactttaggtcaccct
tgggggaatgctccaggagctgtagctaaccgagtagcattggaagcttgtgtacaagct
cgtaatgaaggtcgagacttagctagtgaaggcaatgagattattagagaagctacaaaa
tggagtcctgaattggctgctgcttgtgaa
>T_glomerata_KR080232
GCTGTGAGAAGTTCATTGAACCTTATCATTTAGAGGAAGGAGAAGTCGTAACAAGGTTTC
CGTAGGTGAACCTGCGGAAGGATCATTGACACGCATGCGC-AATTTCTTGGGGTTTTGGA
ACCAGCACTCGGCCGCAGCCAGCCCT-CGGGCCGGCGGTGGGCTCGATTGTTGGATCTGA
ACCCTTCGTCACCCGTTGTCC-GCCCGCGGCTTCTCGTG-TCGGCTCCCTAAGGGGAGTT
GTGCAAGGAGGAGCTGCAGGAGGGATGGCGAGTGGCGACCGGTCCACCGTGATTTTGAAC
CTTTGCCATTGCTCTAACCTTT-CGCGAGCTGCCGCAGTYTGCGGTTGTA----------
------------------------------------------------------------
------------------------------------------------------------
-----------------------GGATGCGGCTAGCTCGCGTATGAAAACGAGAGTGTAA
CTCTCGGCAAACGGATATCTTGGCCCTCGTAACGATGAAGAGCGCAGCGAAATGCGATAC
GTGGTGTGAATTGCAGAATTCCGTGAACCATCGAGATCTTGAACGCACCTGGCGCCCGAG
GCATCCGCCGAGGGCACGTCCGTCTGAGCGTCGCCGGAAAACTCACGGACCCACCTGCTG
GTGGGGCACGTGGCTGTGGCCCCCCTCGCACTCCTTTGGGAGAGCGTCGACGGCCTAAAG
TTGAACGCCTGGATGCCGCATCTCGAGTG-GCTGAGGGGGCTTGTGGCTAAG--------
--------------------------------------------------------aggt
actggatttaaagcaggggtaaaggattacagattgacctactatactcctgagtataag
actaaagatactgatattttagctgcattccgtatgactccacaacctggagttccgcct
gaggaagcaggggctgcagtagctgcagaatcttccactggtacatggactactgtttgg
actgacggattaactagcttagaccgatacaaaggtcgatgctatgatattgaacctgtc
gttggtgaagataatcaatatattgcatatgtggcttatcctcttgatctgtttgaagaa
gggtcagtaacaaacttatttacatctattgtaggtaatgtatttgggtttaaggcatta
agagcattacgtttagaagatttacgtattcctcctgcatatacaaaaacttttcaaggc
ccacctcatggtattcaagttgaaagagataaacttaataagtatggacgtcctttattg
ggatgtactattaagcctaaactaggtctatcagcgaaaaattatggtagagctgtatat
gaatgtcttcgtgggggacttgattttacaaaagatgatgagaacgtaaattcccaacct
tttatgcgctggagagatagatttttatttgtagcagaagcaatatataaatctcaagca
gaaactggagaaataaaaggacactatctgaatgctactgcaggtacctgtgaagaaatg
cttaaaagagcacaatttgcaagagaaataggggcacccattgttatgcatgattatcta
acaggagggtttactgctaatactaccttatctcactattgtcgtgataatggtctactt
ctacatattcaccgtgctatgcatgcagtaattgatcgtcagaagaatcatggtatgcat
tttcgtgttttagctaaagctctccgtctttctggtggtgatcatgtacattctggtacc
gtagtaggtaaattagaaggtgaacgtgaagttactttagggttcgtagatctactacgt
gatgattatattgaaaaagatagaagtcgtggtgtttattttactcaagattgggtatct
ttaccgggcgtactacctgtagcttcaggtggtatccatgtttggcatatgccagcatta
actgaaatttttggtgatgattcagtattacaatttggaggtggtactttaggtcaccct
tgggggaatgctccaggagctgtagctaaccgagtagcattggaagcttgtgtacaagct
cgtaatgaaggtcgagacttagctagcgaaggcaatgagattattagagaagctacaaaa
tggagtcctgaattggctgctgcttgtgaa
>T_glomerata_KR080229_NY01475143
GCTGTGAGAAGTTCATTGAACCTTATCATTTAGAGGAAGGAGAAGTCGTAACAAGGTTTC
CGTAGGTGAACCTGCGGAAGGATCATTGACACGCATGCGC-AATTTCTTGGGGTTTTGGA
ACCAGCACTCGGCCGCAGCCAGCCCT-CGGGCCGGCGGTGGGCTCGATTGTTGGATCTGA
ACCCTTCGTCACCCGTTGTCC-GCCCGCGGCTTCTCGTG-TCGGCTCCCTAAGGGGAGTT
GTGCAAGGAGGAGCTGCAGGAGGGATGGCGAGTGGCGACCGGTCCACCGTGATTTTGAAC
CTTTGCCATTGCTCTAACCTTT-CGCGAGCTGCCGCAGTYTGCGGTTGTA----------
------------------------------------------------------------
------------------------------------------------------------
-----------------------GGATGCGGCTAGCTCGCGTATGAAAACGAGAGTGTAA
CTCTCGGCAAACGGATATCTTGGCCCTCGTAACGATGAAGAGCGCAGCGAAATGCGATAC
GTGGTGTGAATTGCAGAATTCCGTGAACCATCGAGATCTTGAACGCACCTGGCGCCCGAG
GCATCCGCCGAGGGCACGTCCGTCTGAGCGTCGCCGGAAAACTCACGGACCCACCTGCTG
GTGGGGCACGTGGCTGTGGCCCCCCTCGCACTCCTTTGGGAGAGCGTCGACGGCCTAAAG
TTGAACGCCTGGATGCCGCATCTCGAGTG-GCTGAGGGGGCTTGTGGCTAAGCAATGGGG
GTTTTCTCCCGCCTTGCTGCTGCCTTCTCGGTCTTGCTYGTTTTT-GCACCAT---aggt
actggatttaaagcaggggtaaaggattacagattgacctactatactcctgagtataag
actaaagatactgatattttagctgcattccgtatgactccacaacctggagttccgcct
gaggaagcaggggctgcagtagctgcagaatcttccactggtacatggactactgtttgg
actgacggattaactagcttagaccgatacaaaggtcgatgctatgatattgaacctgtc
gttggtgaagataatcaatatattgcatatgtggcttatcctcttgatctgtttgaagaa
gggtcagtaacaaacttatttacatctattgtaggtaatgtatttgggtttaaggcatta
agagcattacgtttagaagatttacgtattcctcctgcatatacaaaaacttttcaaggc
ccacctcatggtattcaagttgaaagagataaacttaataagtatggacgtcctttattg
ggatgtactattaagcctaaactaggtctatcagcgaaaaattatggtagagctgtatat
gaatgtcttcgtgggggacttgattttacaaaagatgatgagaacgtaaattcccaacct
tttatgcgctggagagatagatttttatttgtagcagaagcaatatataaatctcaagca
gaaactggagaaataaaaggacactatctgaatgctactgcaggtacctgtgaagaaatg
cttaaaagagcacaatttgcaagagaaataggggcacccattgttatgcatgattattta
acaggagggtttactgctaatactaccttatctcactattgtcgtgataatggtctactt
ctacatattcaccgtgctatgcatgcagtaattgatcgtcagaagaatcatggtatgcat
tttcgtgttttagctaaagctctccgtctttctggtggtgatcatgtacattctggtacc
gtagtaggtaaattagaaggtgaacgtgaagttactttagggttcgtagatctactacgt
gatgattatattgaaaaagatagaagtcgtggtgtttattttactcaagattgggtatct
ttaccgggcgtactacctgtagcttcaggtggtatccatgtttggcatatgccagcatta
actgaaatttttggtgatgattcagtattacaatttggaggtggtactttaggtcaccct
tgggggaatgctccaggagctgtagctaaccgagtagcattggaagcttgtgtacaagct
cgtaatgaaggtcgagacttagctagcgaaggcaatgagattattagagaagctacaaaa
tggagtcctgaattggctgctgcttgtgaa
>T_glomerata_KR080228
GCTGTGAGAAGTTCATTGAACCTTATCATTTAGAGGAAGGAGAAGTCGTAACAAGGTTTC
CGTAGGTGAACCTGCGGAAGGATCATTGACACGCATGCGC-AATTTCTTGGGGTTTTGGA
ACCAGCACTCGGCCGCAGCCAGCCCT-CGGGCCGGCGGTGGGCTCGATTGTTGGATCKGA
ACCCTTCGTCACCCGTTGTCC-GCCCGCGGCTTCTCGTG-TCGGCTCCCTAAGGGGAGTT
GTGCAAGGAGGAGCTGCAGGAGGGATGGCGAGTGGCGACCGGTCCACCGTGATTTTGAAC
CTTTGCCATTGCTCTAACCTTT-CGCGAGCTGCCGCAGTYTGCGGTTGTA----------
------------------------------------------------------------
------------------------------------------------------------
-----------------------GGATGCGGCTAGCTCGCGTATGAAAACGAGAGTGTAA
CTCTCGGCAAACGGATATCTTGGCCCTCGTAACGATGAAGAGCGCAGCGAAATGCGATAC
GTGGTGTGAATTGCAGAATTCCGTGAACCATCGAGATCTTGAACGCACCTGGCGCCCGAG
GCATCCGCCGAGGGCACGTCCGTCTGAGCGTCGCCGGAAAACTCACGGACCCACCTGCTG
GTGGGGCACGTGGCTGTGGCCCCCCTCGCACTCCTTTGGGAGAGCGTCGACGGCCTAAAG
TTGAACGCCTGGATGCCGCATCTCGAGTG-GCTGAGGGGGCTTGTGGCTAAG--------
--------------------------------------------------------aggt
actggatttaaagcaggggtaaaggattacagattgacctactatactcctgagtataag
actaaagatactgatattttagctgcattccgtatgactccacaacctggagttccgcct
gaggaagcaggggctgcagtagctgcagaatcttccactggtacatggactactgtttgg
actgacggattaactagcttagaccgatacaaaggtcgatgctatgatattgaacctgtc
gttggtgaagataatcaatatattgcatatgtggcttatcctcttgatctgtttgaagaa
gggtcagtaacaaacttatttacatctattgtaggtaatgtatttgggtttaaggcatta
agagcattacgtttagaagatttacgtattcctcctgcatatacaaaaacttttcaaggc
ccacctcatggtattcaagttgaaagagataaacttaataagtatggacgtcctttattg
ggatgtactattaagcctaaactaggtctatcagcgaaaaattatggtagagctgtatat
gaatgtcttcgtgggggacttgattttacaaaagatgatgagaacgtaaattcccaacct
tttatgcgctggagagatagatttttatttgtagcagaagcaatatataaatctcaagca
gaaactggagaaataaaaggacactatctgaatgctactgcaggtacctgtgaagaaatg
cttaaaagagcacaatttgcaagagaaataggggcacccattgttatgcatgattatcta
acaggagggtttactgctaatactaccttatctcactattgtcgtgataatggtctactt
ctacatattcaccgtgctatgcatgcagtaattgatcgtcagaagaatcatggtatgcat
tttcgtgttttagctaaagctctccgtctttctggtggtgatcatgtacattctggtacc
gtagtaggtaaattagaaggtgaacgtgaagttactttagggttcgtagatctactacgt
gatgattatattgaaaaagatagaagtcgtggtgtttattttactcaagattgggtatct
ttaccgggcgtactacctgtagcttcaggtggtatccatgtttggcatatgccagcatta
actgaaatttttggtgatgattcagtattacaatttggaggtggtactttaggtcaccct
tgggggaatgctccaggagctgtagctaaccgagtagcattggaagcttgtgtacaagct
cgtaatgaaggtcgagacttagctagcgaaggcaatgagattattagagaagctacaaaa
tggagtcctgaattggctgctgcttgtgaa
>T_hispanica_KR080233_BUT1745
GCTGTGAGAAGTTCATTGAACCTTATCATTTAGAGGAAGGAGAAGTCGTAACAAGGTTTC
CGTAGGTGAACCTGCGGAAGGATCATTGACACGCATGCGC-AATTTCTTGGGGTTTTGGA
ACCAGCACTCGGCCGCAGCCAGCCCT-CGGGCCGGCGGTGGGCTCGATTGTTGGATCTGA
ACCCTTCGTCACCCGTTGTCC-GCCCGCGGCTTCTCGTG-TCGGCTCCCTAAGGGGAGTT
GTGCAAGGAGGAGCTGCGGGAGGGATGGCGAGTGGCGACCGGTCCACCGTGATTTTGAAC
CTTTGCCATTGCTCTAACCTTT-CGCGAGCTGCCGCAGTCTGCGGTTGTA----------
------------------------------------------------------------
------------------------------------------------------------
-----------------------GGATGCGGCTAGCTCGCGTATGAAAACGAGAGTGTAA
CTCTCGGCAAACGGATATCTTGGCCCTCGTAACGATGAAGAGCGCAGCGAAATGCGATAC
GTGGTGTGAATTGCAGAATTCCGTGAACCATCGAGATCTTGAACGCACCTGGCGCCCGAG
GCATCCGCCGAGGGCACGTCCGTCTGAGCGTCGCCGGAAAACTCACGGACCCACCTGCTG
GTGGGGCACGTGGCTGTGGCCCCCCTCGCACTCCTTTGGGAGAGCGTCGACGGCCTAAAG
CTGAACGCCTGGATGCCGCATCTCGAGTG-GCTGAGGGGGCTTGTGGCTAAGCAATGGGG
GTTTTCTCCCGCCTTGCTGCTGCCTTCTCGGTCTTGCTCGTTTTTTGCACCA----aggt
actggatttaaagcaggggtaaaggattacagattgacctactatactcctgagtataag
actaaagatactgatattttagctgcattccgtatgactccacaacctggagttccgcct
gaggaagcaggggctgcagtagctgcagaatcttccactggtacatggactactgtttgg
actgacggattaactagcttagaccgatacaaaggtcgatgctatgatattgaacctgtc
gttggtgaagataatcaatatattgcatatgttgcttatcctcttgatctgtttgaagaa
gggtcagtaacaaacttatttacatctattgtaggtaatgtatttgggtttaaggcatta
agagcattacgtttagaagatttacgtattcctcctgcatatacaaaaacttttcaaggc
ccacctcatggtattcaagttgaaagagataaacttaataagtatggacgtcctttatta
ggatgtactattaagcctaaactaggtctatcagcgaaaaattatggtagagctgtatat
gaatgtcttcgtgggggacttgattttacaaaagatgatgagaacgtaaattcccaacct
tttatgcgctggagagatagatttttatttgtagcagaagcaatatataaatctcaagca
gaaactggagaaataaaaggccactatctgaatgctactgcaggtacctgtgaagaaatg
cttaaaagagcacaatttgcaaaagaaataggggcacccattgttatgcatgattatcta
acaggagggtttactgctaatactaccttatctcactattgtcgtgataatggtctactt
ctacatattcaccgtgctatgcatgcagtaattgatcgtcaaaagaatcatggtatgcat
tttcgtgttttagctaaagctctccgtctttctggtggtgatcatgtacattctggtacc
gtagtaggtaaattagaaggtgaacgtgaagttactttagggtttgtagatctactacgt
gatgattatattgaaaaagatagaagtcgtggtgtttattttactcaagattgggtatct
ttaccgggcgtactacctgtagcttcaggtggtatccatgtttggcatatgccagcatta
actgaaatttttggtgatgattcagtattacaatttggaggtggtactttaggtcaccct
tgggggaatgctccaggagctgtagctaaccgagtagcattggaagcttgtgtacaagct
cgtaatgaaggtcgagacttagctagcgaaggcaatgagattattagagaagctacaaaa
tggagtcctgaattggctgctgcttgtgaa
>Tolypella_sp_MC_R861_KR080241
GCTGTGAGAAGTTCATTGAACCTTATCATTTAGAGGAAGGAGAAGTCGTAACAAGGTTTC
CGTAGGTGAACCTGCGGAAGGATCATTGACACGCATGCGC-AATTTCTTGGGGTTTTGGA
ACCAGCACTCGGCCGCAGCCAGCCCT-CGGGCCGGCGGTGGGCTCGAATGTTGGATCTGA
ACCCTTCGTCACCCGTTGTCC-GCCCGCGGCTTCTCGTG-TCGGCTCCCTAAGGGGAGTT
GTGCAAGGAGGAGCTGCAGGAGGGATGGCGAGTGGCGACCGGTCCACCGTGATTTACAAC
CTTTGCCATTGCTCTAACCTTT-CGCGAGCTGCCGCAGTCTGCGGTTGTA----------
------------------------------------------------------------
------------------------------------------------------------
-----------------------GGTTGCGGCTAGCTCGCGTACGAAAACGAGAGTGTAA
CTCTCGGCAAACGGATATCTTGGCCCTCGTAACGATGAAGAGCGCAGCGAAATGCGATAC
GTGGTGTGAATTGCAGAATTCCGTGAACCATCGAGATCTTGAACGCACCTGGCGCCCGAG
GCATCCGCCGAGGGCACGTCCGTCTGAGCGTCGCCGGAAAACTCACSGACCCACTTGCTG
GTGGG-CACGTGGCTGTGGCCCCCCTCGCACTCCCTTGGGAGAGCGTCGACGGCCTAAAG
TTGAACGCCTGGATGCCGCATCTCGAGTG-GCTGAGGGGGCTTGTGGCTAAGCAATGGGG
GTTTTCTCCCGCCCTGCTGCTGCCTTCTCGGTCTTGCTCGTTTTT-GCACCATC--aggt
actggatttaaagcaggggtaaaggattacagattgacctactatactcctgagtataag
actaaagatactgatattttagctgcattccgtatgactccacaacctggagttccgcct
gaggaagcaggggctgcagtagctgcagaatcttccactggtacatggactactgtttgg
actgacggattaactagcttagaccgatacaaaggtcgatgctatgatattgaacctgtc
gttggtgaagataatcaatatattgcatatgtggcttatcctcttgatctgtttgaagaa
gggtcagtaacaaacttatttacatctattgtaggtaatgtatttgggtttaaggcatta
agagcattacgtttagaagatttacgtattcctcctgcatatacaaaaacttttcaaggc
ccacctcatggtattcaagttgaaagagataaacttaataagtatggacgtcctttattg
ggatgtactattaagcctaaactaggtctatcagcgaaaaattatggtagagctgtatat
gaatgtcttcgtgggggacttgattttacaaaagatgatgagaacgtcaattcccaacct
tttatgcgttggagagatagatttttatttgtagcagaagcaatatataaatctcaagca
gaaactggagaaataaaaggacactatctgaatgctactgcaggtacctgtgaagaaatg
cttaaaagagcacaatttgcaagagaaataggggcacccattgttatgcatgattatcta
acaggagggtttactgctaatactaccttatctcactattgtcgtgataatggtctactt
ctacatattcaccgtgctatgcatgcagtaattgatcgtcagaagaatcatggtatgcat
tttcgtgttttagctaaagctctccgtctttctggtggtgatcatgtacattctggtacc
gtagtaggtaaattagaaggtgaacgtgaagttactttagggttcgtagatctactacgt
gatgattatattgaaaaagatagaagtcgtggtgtttattttactcaagattgggtatct
ttaccgggcgtactacctgtagcttcaggtggtatccatgtttggcatatgccagcatta
actgaaatttttggtgatgattcagtattacaatttggaggtggtactttaggtcaccct
tgggggaatgctccaggagctgtagctaaccgagtagcattggaagcttgtgtacaagct
cgtaatgaaggtcgagacttagctagcgaaggcaatgagattattagagaagctacaaaa
tggagtcctgaattggctgctgcttgtgaa
>T_porteri_BUT3316_KR080236
GCTGTGAGAAGTTCATTGAACCTTATCATTTAGAGGAAGGAGAAGTCGTAACAAGGTTTC
CGTAGGTGAACCTGCGGAAGGATCATTGACACGCATGCGC-AATTTCTTGGGGTTTTGGA
ACCAGCACTCGGCCGCCGCCAGCCCT-CGGGCCGGCGGTGGGCTCGAATGTTGGATCTGA
ACCCTTCGTCACCCGTTGTCC-GCCCGCGGCTTCTCGTG-TCGGCTCCCTAAGGGGAGTT
GTGCAAGGAGGAGCTGCAGGAGGGATGGCGAGTGGCGACCGGTCCACCGTGATTTTGAAC
CTTTGCCATTGCTCTAACTTTTTCGCGAGCTGCCGCAGTCTGCGGTTGTA----------
------------------------------------------------------------
------------------------------------------------------------
-----------------------GGATGCGGCTAGCTCGCGTATGAAAACGAGAGTGTAA
CTCTCGGCAAACGGATATCTTGGCCCTCGTAACGATGAAGAGCGCAGCGAAATGCGATAC
GTGGTGTGAATTGCAGAATTCCGTGAACCATCGAGATCTTGAACGCACCTGGCGCCCGAG
GCATCCGCCGAGGGCACGTCCGTCTGAGCGTCGCCGGAAAACTCACGGACCCACCTGCTG
GTGGG-CACGTGGCTGTGGCCCCCCTCGCACTCCCCTGGGAGAGCGTCGACGGCCTAAAG
TTGAACGCCTGGATGCCGCATCTCGAGTG-GCCGAGGAGGCTTGTGGCTAAGCAATGGGG
GTTT-CTCCCGCCCTGCTGCTGCCTTCTCGGTCTTGCTCGTTTTT-GCACCATC--AGGT
ACTGGATTTAAAGCAGGGGTAAAGGATTACAGATTGACCTACTATACTCCTGAGTATAAG
ACTAAAGATACTGATATTTTAGCTGCATTCCGTATGACTCCACAACCTGGAGTTCCGCCT
GAGGAAGCAGGGGCTGCAGTAGCTGCAGAATCTTCCACTGGTACATGGACTACTGTTTGG
ACTGACGGATTAACTAGCTTAGACCGATACAAAGGTCGATGCTATGATATTGAACCTGTG
GTTGGTGAAGATAATCAATATATCGCATATGTTGCTTATCCTCTTGATCTGTTTGAAGAA
GGGTCAGTAACAAACTTATTTACATCTATTGTAGGTAATGTGTTTGGGTTTAAGGCATTA
AGAGCATTACGTTTAGAAGATTTACGTATTCCTCCTGCATATACAAAAACTTTTCAAGGC
CCACCTCATGGTATTCAAGTTGAAAGAGATAAACTTAATAAGTATGGACGCCCTTTATTA
GGATGTACTATTAAGCCTAAACTAGGTCTATCAGCGAAAAATTATGGTAGAGCTGTATAT
GAATGTCTTCGTGGGGGACTTGATTTTACAAAAGATGATGAAAATGTAAACTCCCAACCT
TTTATGCGCTGGAGAGATAGATTTTTATTTGTAGCAGAAGCAATATATAAATCTCAAGCA
GAAACTGGAGAAATAAAAGGACATTATCTGAATGCTACTGCAGGTACCTGTGAAGAAATG
CTTAAAAGAGCACAATTTGCAAGAGAAATAGGGGCACCTATTGTTATGCATGATTATCTA
ACAGGAGGGTTTACTGCTAATACTACCTTATCTCACTATTGTCGTGATAATGGTCTACTT
CTACATATTCACCGTGCTATGCATGCAGTTCTTGATCGTCAGAAGAATCATGGTATGCAT
TTTCGTGTTTTAGCTAAAGCTCTCCGTCTTTCTGGTGGTGATCATGTACATTCTGGTACC
GTAGTAGGTAAATTAGAAGGTGAACGTGAAGTTACTTTAGGATTTGTAGATCTACTACGT
GATGATTATATTGAAAAAGATAGAAGTCGTGGTGTTTATTTTACTCAAGATTGGGTATCT
TTACCGGGCGTACTACCTGTAGCTTCAGGTGGTATCCATGTTTGGCATATGCCAGCATTA
ACTGAAATTTTTGGTGATGATTCAGTATTACAATTTGGAGGTGGTACTTTAGGTCACCCT
TGGGGAAATGCTCCAGGAGCTGTAGCTAACCGAGTAGCATTGGAAGCTTGTGTACAAGCT
CGTAATGAAGGTCGAGACTTAGCTAGTGAAGGCAATGAGATTATTAGAGAAGCTACCAAA
TGGAGTCCTGAATTAGCTGCTGCTTGTGAA
>T_boldii_NY:01475152_KR080226
GCTGTGAGAAGTTCATTGAACCTTATCATTTAGAGGAAGGAGAAGTCGTAACAAGGTTTC
CGTAGGTGAACCTGCGGAAGGATCATTGACACGCCCGCGCGAATTTCT-GGGGCCCAGGG
AACGCCACCCGTCCGCCGCCAGCCCCGAGGGGCGGCGGTGGGCCTGGGTGACGGGTCCGA
AGCCTCCGTC-CCCTCCGTCC-GCCTGCGGTTGCCCTCG-CCGGCCCCTTCGTTGGGGTC
GCGCG-GGAGGCGCCGTGGGACGGCCGGGGGGTGGCGACTGTACCACCGCGATGTTGAAG
GC-TGCCATTGCTCTGAG-CCT-CGCGAGCCGCCGCGGCCGGTGGCTGTCGGAGGAAAGA
TCCGTCGAGGGCGGGGGGCTGAGGTTGGGG-CCGGTCGAGGGGGGCAGGGTGCCTGCGGC
GGCTCGTGCCGCCGCTGCCCGTGCCTTCGTCCTGGCTCCCCTTTTC-----CCCTCGCCT
TTCCGGTCTTACCGCCGCCCACGGGCCACGGCTTGCCCGCGCCTGGAAACGAGAGTGTAA
CTCTCGGCAAACGGATATCTTGGCCCTCGTAACGATGAAGAGCGCAGCGAAATGCGATAC
GTAGTGTGAATTGCAGAATTCCGTGAACCATCGAGATCTTGAACGCACCTGGCGCCCGAG
GCATCCGCCGAGGGCACGTCCGTCTGAGCGTCGCCGGAAAACTCACGGACCCTCCCGCGG
TTGGG-TACGTGGCCGTGGCCCCCCTCGCGCTCCTCCGGGAGAGCGTCGACGGCCCGAAG
TCGAACGCCTGGACGCCGCATCGCGGGTGTGACCGAGAGGCCTGTGGCTAAGCAA-GGGG
GTCT-CTCCCGCGCTGCCGCTGCCTCCTGCGTCTTCCCGCTTTC--GCGCCGTCGT-GGT
ACTGGATTTAAAGCAGGGGTAAAGGATTACAGATTAACTTACTATACTCCTGAGTATAAG
ACTAAAGATACTGATATTTTAGCTGCATTCCGTATGACTCCACAACCTGGAGTTCCGCCT
GAAGAAGCAGGTGCTGCAGTAGCTGCAGAATCTTCTACTGGTACATGGACTACTGTTTGG
ACTGACGGATTAACTAGTTTAGACCGATACAAAGGTCGATGCTATGATATTGAACCTGTT
GCTGGTGAAGATAATCAATATATTGCATACGTAGCTTATCCTCTTGATCTTTTTGAAGAA
GGATCAGTAACAAACTTATTTACATCTATTGTAGGTAATGTCTTTGGATTTAAAGCATTA
AGAGCTTTACGTTTAGAAGATTTACGTATTCCTCCTGCATATACAAAAACTTTTCAAGGT
CCACCTCATGGTATTCAAGTTGAAAGAGATAAACTTAATAAGTATGGACGACCTTTATTA
GGATGTACTATTAAACCTAAATTGGGTTTATCTGCTAAAAATTATGGTAGAGCTGTATAT
GAATGTCTGCGTGGGGGACTTGACTTTACAAAAGATGATGAAAATGTAAATTCGCAACCC
TTTATGCGCTGGAGAGATAGATTCTTATTTGTAGCAGAAGCAATGTATAAGTCTCAAGCA
GAAACCGGAGAAATAAAAGGACACTACTTAAATGCTACTGCGGGAACTTGCGAAGAAATG
CTTAAAAGAGCAGAATTCGCAAGAGAATTAGGCGCACCTATTGTTATGCATGATTACCTC
ACAGGAGGGTTTACTGCTAATACTACTTTAGCTCACTATTGTCGAGATAATGGTCTACTT
CTGCACATTCATCGTGCTATGCATGCAGTAATTGATCGTCAAAAGAATCATGGTATGCAT
TTCCGTGTTTTAGCTAAAGCTCTTCGTCTTTCTGGTGGTGATCATGTACATTCTGGTACT
GTAGTAGGTAAACTGGAAGGTGAACGTGAAGTTACTTTAGGCTTTGTAGATCTACTACGT
GATGATTATATTGAAAAAGACAGAAGCCGCGGCGTTTATTTTACTCAAGATTGGGTCTCT
TTACCAGGCGTGCTACCTGTAGCTTCAGGTGGAATCCATGTTTGGCATATGCCTGCATTA
ACCGAAATTTTCGGTGATGATTCAGTATTACAATTTGGAGGAGGTACTTTAGGTCACCCT
TGGGGAAATGCTCCAGGAGCCGTAGCTAACCGAGTAGCTTTGGAAGCTTGTGTACAAGCT
CGTAATGAAGGCAGAGATTTAGCTAGCGAAGGTAACGAAATTATTAAAGAAGCTACTAAA
TGGAGTCCTGAATTAGCTGCTGCTTGTGAA
>T_stipitata_NY:01475189_KR080242
GCTGTGAGAAGTTCATTGAACCTTATCATTTAGAGGAAGGAGAAGTCGTAACAAGGTTTC
CGTAGGTGAACCTGCGGAAGGATCATTGACACGCCCGCGCGAATTCCT-GGGGCCCAGGG
AACGCCACCCGTCCGCCGCCTGCCCCGAGGGGCGGCGGTGGGCCTGGGTGACGGGTCCGA
AGCCTCCGTC-CCCTCCGTCCCGCCTGCGGTTGCCCTCG-CCGGCCCCTTCGTTGGGGTC
GCGCG-GGAGGCGCCGTGGGAGGGCCGGGGGGCGGCGACTGTACCACCGCGATGTTGAAG
GC-TGCCATTGCTCTGAG-CTT-CGCGAGCCGCCGCGGCCGGTGGCTGTCGGAGGAAAGA
TCCGTCGAGGGCGGGGGGCTGAGGTTGGGG-CCGGTCGAGGGGGGCAGGGTGCCTGCGGC
GGCTCGTGCCGCCGCTGCCCGTGCCTTCGTCCCGGCTCCCCTTTTC-----CCCTCCCCT
TTCCGGTCTTACCGCCGCCCACGGGCCGCGGCTCGCCCGCGCCTGGAAACGAGAGTGCAA
CTCTCGGCAAACGGATATCTTGGCCCTCGTAACGATGAAGAGCGCAGCGAAATGCGATAC
GTAGTGTGAATTGCAGAATTCCGTGAACCATCGAGATCTTGAACGCACCTGGCGCCCGAG
GCATCCGCCGAGGGCACGTCCGTCTGAGCGTCGCCGGAAAACTCACGGACCCTCCCGCGG
TTGGG-TACGTGGCCGTGGCCCCCCTCGCGCTCCTCCGGGAGAGCGTCGACGGCCCGAAG
TCGAACGCCTGGACGCCGCATCGCGGGTGTGACCGAGAGGCCTGTGGCTAAGCAA-GGGG
GTCT-CTCCCGCGCTGCCGCTGCCTCCTGCGTCTTCCCGCTTTG--GCGCCGTCGTaggt
actggatttaaggcaggggtaaaggattacagattaacttactatactcctgagtataag
actaaagatactgatattttagctgcattccgcatgactccacaacctggagttccgcct
gaagaagcaggtgctgcagtagctgcagaatcttctactggtacatggactactgtttgg
actgacggattaactagtttagaccgatacaaaggtcgatgctatgatattgaacctgtt
gctggtgaagataatcaatatattgcatatgtagcttatcctcttgatctttttgaagaa
ggatcagtaacaaacttatttacatctattgtaggtaatgtctttgggtttaaagcatta
agagctttacgtttagaagatttacgtattcctcctgcatatacaaaaacttttcaaggt
ccacctcatggtattcaagttgaaagagataaacttaacaagtatggacgacctttatta
ggatgtactattaaacctaaattgggtttatctgctaaaaattacggtagagctgtatat
gaatgtcttcgtgggggacttgactttacaaaagatgatgaaaatgtaaattctcaaccc
tttatgcgctggagagatagattcttatttgtagcagaagcaacttataaatctcaagca
gaaaccggagaaataaaaggacattacttaaatgccactgcgggaacttgcgaagaaatg
cttaaaagagcagaattcgcaagagaattaggcgcacctattgttatgcatgattacctc
acaggaggttttactgctaatactactctagctcactattgtcgagataatggtctactt
ctgcacattcatcgtgctatgcatgcagtaattgatcgtcaaaagaatcatggtatgcat
ttccgtgttttagctaaagctcttcgtctttctggtggtgatcatgtacattctggtact
gtagtaggtaaactggaaggtgaacgtgaagttactttaggctttgtagatttactacgt
gatgattatattgaaaaagacagaagccgcggtgtttattttactcaagattgggtctct
ttaccaggcgtgctacctgtagcttcaggtggaatccatgtttggcatatgcctgcatta
accgaaattttcggtgatgattcagtattacaatttggaggaggtactttaggtcaccct
tggggaaatgctccaggagccgtagctaaccgagtagctttggaagcttgtgtacaagct
cgtaatgaaggtagagacttagctagtgaaggtaacgagattattagagaagctactaag
tggagtcctgaattagctgctgcttgtgaa
>T_canadensis_NY:02026387_KR080227
GCTGTGAGAAGTTCATTGAACCTTATCATTTAGAGGAAGGAGAAGTCGTAACAAGGTTTC
CGTAGGTGAACCTGCGGAAGGATCATTGACACGCCCGCGCGAATTCCT-GGGGCCCAGGG
AACGCCACCCGTCCGCCGCCTGCCCCGAGGGGCGGCGGTGGGCCTGGGTGACGGGTCCGA
AGCCTCCGTC-CCCTCCGTCCCGCCCGCGGTTGCCCTCG-CCGGCCCCTTCGTTGGGGTC
GCGCG-GGAGGCGCCGTGGGAGGGCCGGGGGGTGGCGACTGTACCACCGCGATGTTGAAG
GC-TGCCGTTGCTCTGAG-CCT-CGCGAGCCGCCGCGGCCGGTGGCTGTCGGAGGAAAGG
TCCGTCGAGGGCGGGGGGCTGAGGTTGGGG-CCGGTCGAGGGGGGCAGGGTGCCTGCGGC
GGCTCGTGCCGCCGCTGCCCGTGCCTTCGTCCCGGCTCCCCTTTTC-----CCCTCCCCT
TTCCGGTCTTACCGCCGCCCACGGGCCACGGCTCGCCCGCGCCTGGGAACGAGAGTGTAA
CTCTCGGCAAACGGATATCTTGGCCCTCGTAACGATGAAGAGCGCAGCGAAATGCGATAC
GTAGTGTGAATTGCAGAATTCCGTGAACCATCGAGATCTTGAACGCACCTGGCGCCCGAG
GCATCCGCCGAGGGCACGTCCGTCTGAGCGTCGCCGGAAAACTCACGGACCCTCCCGCGG
TTGGG-TACGTGGCCGTGGCCCCCCTCGCGCTCCTCCGGGAGAGCGTCGACGGCCCGAAG
TCGAACGCCTGGACGCCGCATCGCGGGTGTGACCGAGAGGCCTGTGGCTAAGCAA-GGGG
GTCT-CTCCCGCGCTGCCGCTGCCTCCTGCGTCTTCCCGCTTTC--GCGCCGTCTTaggt
actggatttaaggcaggggtaaaggattacagattaacttactatactcctgagtataag
actaaagatactgatattttagctgcattccgcatgactccacaacctggagttccgcct
gaagaagcaggtgctgcagtagctgcagaatcttctactggtacatggactactgtttgg
actgacggattaactagtttagaccgatacaaaggtcgatgctatgatattgaacctgtt
gctggtgaagataatcaatatattgcatatgtagcttatcctcttgatctttttgaagaa
ggatcagtaacaaacttatttacatctattgtaggtaatgtctttgggtttaaagcatta
agagctttacgtttagaagatttacgtattcctcctgcatatacaaaaacttttcaaggt
ccacctcatggtattcaagttgaaagagataaacttaataagtatggacgacctttatta
ggatgtactattaaaccaaaattgggtttatctgctaaaaattacggtagagctgtatat
gaatgtcttcgtgggggacttgactttacaaaagatgatgaaaatgtaaattctcaaccc
tttatgcgatggagagatagattcttatttgtagcagaagcaatttataaatctcaagca
gaaactggagaaataaaaggacactacttaaatgccactgcgggaacttgcgaagaaatg
cttaaaagagcagaattcgcaagagaattaggcgcacctattgttatgcatgattacctc
acaggagggtttactgctaatactactctagctcactattgtcgagataatggtctactt
ctccacattcatcgtgctatgcatgcagtaattgatcgtcaaaagaatcatggtatgcat
ttccgtgttttagctaaagctcttcgtctttctggtggtgatcatgtacattctggtact
gtagtaggtaaactggaaggtgaacgtgaagttactttaggctttgtagatctactacgt
gatgattatattgaaaaagacagaagccgcggtgtttattttactcaagattgggtctct
ttaccaggcgtgctacctgtagcttcaggtggaatccatgtttggcacatgcctgcatta
accgaaattttcggtgatgattcagtattacaatttggaggaggtactttaggtcaccct
tggggaaatgctccaggagccgtagctaaccgagtagctttggaagcttgtgtacaagct
cgtaatgaaggtagagacttagctagcgaaggtaacgagattattagagaagctactaag
tggagtcctgaattagctgctgcttgtgaa
>T_prolifera_NY:02026378_KR080237
GCTGTGAGAAGTTCATTGAACCTTATCATTTAGAGGAAGGAGAAGTCGTAACAAGGTTTC
CGTAGGTGAACCTGCGGAAGGATCATTGACACGCCCGCGCGATTTTTTTGGGGTTCGGGC
AGCGGCACCGGTCCTCCGCCACCCTCACGGGCCGGCGGCTGGCTCGGGCGGCGGATCCGA
ACCCTTCGTC-CCCTTCGTCC-GCCTGCGGCGCCCCCAGCTCGACCCCCTCCGTGGAGTC
GAGCG-GGAGGCGCTGTGGGAGGGACGGGGGGTGGCGACCGGACCACCGCGATTTTGAAG
CT-TGAGACTGCTCTGAGACCT-CGCGAGCTGCCGCGGTCGGTGGCTGCCTGAG---AGA
-CCGTTGAGGG-GGCGTGCGGAGGTTGGGGTCCGGACGAGGAGGTCAGGGTGCCCACGGC
GGCTCGTGCCGCTGCGGGCCGGACCCTCGTCCTGGCTCCGCTCTCC---CCCCCCCCCCC
-TCCGGTCT-ACCGCC---CATCGGGTGCGGCTTGCTCGCGTCTGGAAAGGGGAGTGCAA
CTCTCGGCGAACGGATATCTTGGCCCTCGTAACGATGAAGAGCGCAGCGAAATGCGATAC
GTAGTGTGAATTGCAGAATTCCGTGAACCACCGAGATCTTGAACGCACCTGGCGCCCGAG
GCATCCGCCTAGGGCACGTCCGTCTGAGCGTCGCCGGAAAACTCACGGACCCGCCCGCGG
GCGGC-AACGTGGCTGTGGCCCCCCTCGCACTCCTCCGGGAGAGCGTCGACGGCCCAAAG
CCGAACGCCCGGACGCCGCGCCTCGGGTG-ACTGGGGAGGCTGGTGGCTAAGCAA-GGGG
GTTT-CTCCCGCACTGCCGCTGCCTCCTCGGCCCG---------------------aggt
actggatttaaggcaggggtaaaggactacagattaacttactatactcctgagtataag
actaaagatactgatattttagctgcattccgtatgactcctcaacctggagttccgcct
gaagaagcaggtgctgcagtagccgcagaatcttctactggtacatggactactgtttgg
actgacggattaactagtttagaccgatacaaaggtcgatgctatgatattgaacctgtt
gctggtgaagataatcaatacattgcatatgtagcttatcctcttgatttgtttgaagaa
ggatcagtaacaaacctatttacatctattgtaggtaatgtatttggatttaaagcatta
agagctttacgtttagaagatctacgtattcctcctgcatatacaaaaacttttcaaggt
ccgcctcatggtattcaagttgaaagagataaacttaataagtatggaagacctttatta
ggatgtactattaaacctaaattgggtttatctgctaaaaattacggtagagctgtatat
gagtgtcttcgtgggggacttgattttacaaaagatgacgagaatgtgaattctcaaccc
tttatgcgctggagagatagattcttatttgtagcagaagcaatttataaatctcaagca
gaaaccggagaaataaaaggacactatttaaatgctacggcaggaacttgcgaagaaatg
cttaaaagagcagaatgtgcaaaagaattaggcgcacctattgttatgcatgattaccta
acaggagggtttactgctaatactactctagctcactattgtcgagataatggtctactt
ctacatattcaccgtgctatgcatgcagtaattgatcgtcaaaaaaatcatggtatgcat
tttcgtgttttagctaaagctcttcgtctttctggtggtgatcatgtacactctggtact
gtagtaggcaaattagaaggtgagcgtgaagttactttaggctttgtagatttactgcgt
gatgattatattgaaaaagatagaagccgtggtgtttattttactcaagattgggtatct
ttaccaggtgtactacctgtagcttcaggtggaatccatgtttggcatatgcctgcatta
actgaaatctttggtgatgattcagtattacaatttggaggaggtactttaggtcaccct
tggggaaatgctccaggagccgtagctaaccgagtagctttggaagcttgtgtacaagct
cgtaatgaaggtagagacttagctagtgaaggcaacgaaatcattagagaagctactaag
tggagtcctgaattagctgctgcttgtgaa
>T_intricata_NY:01475176_KR080235
GCTGTGAGAAGTTCATTGAACCTTATCATTTAGAGGAAGGAGAAGTCGTAACAAGGTTTC
CGTAGGTGAACCTGCGGAAGGATCATTGACACGCCCGCGCGATTTTTTTGGGGTTCGGGC
AGCGGCACCGGTCCTCCGCCACCCTCACGGGCCGGCGGCTGGCTCGGGCGGCGGATCCGA
ACCCTTCGTC-CCCTTCGTCC-GCCTGCGGCGCCCCCAGCTCGACCCCCTCCGTGGAGTC
GAGCG-GGAGGCGCTGTGGGAGGGACGGGGGGTGGCGACCGGACCACCGCGATTTTGAAG
CT-TGAGACTGCTCTGAGACCT-CGCGAGCTGCCGCGGTCGGTGGCTGCCTGAG---AGA
-CCGTTGAGGG-GGCGTGCGGAGGTTGGGGTCCGGACGAGGAGGTCAGGGTGCCCACGGC
GGCTCGTGCCGCTGCGGGCCGGACCCTCGTCCTGGCTCCGCTCTCC---CCCCCCCCCCC
CTCCGGTCT-ACCGCC---CATCGGGTGCGGCTTGCTCGCGTCTGGAAAGGGGAGTGCAA
CTCTCGGCGAACGGATATCTTGGCCCTCGTAACGATGAAGAGCGCAGCGAAATGCGATAC
GTAGTGTGAATTGCAGAATTCCGTGAACCACCGAGATCTTGAACGCACCTGGCGCCCGAG
GCATCCGCCTAGGGCACGTCCGTCTGAGCGTCGCCGGAAAACTCACGGACCCGCCCGCGG
GCGGC-AACGTGGCTGTGGCCCCCCTCGCACTCCTCCGGGAGAGCGTCGACGGCCCAAAG
CCGAACGCCCGGACGCCGCGCCTCGGGTG-ACTGGGGAGGCTGGTGGCTAAGCAA-GGGG
GTTT-CTCCCGCACTGCCGCTGCCTCCTCGGCCC----------------------aggt
actggatttaaggcaggggtaaaggactacagattaacttactatactcctgagtataag
actaaagatactgatattttagctgcattccgtatgactcctcaacctggagttccgcct
gaagaagcaggtgctgcagtagccgcagaatcttctactggtacatggactactgtttgg
actgacggattaactagtttggatcgatacaaaggtcgatgctatgatattgaacctgtt
gctggtgaagataatcaatacattgcatatgtagcttatcctcttgatttgtttgaagaa
ggatcagtaacaaacctatttacatctattgtaggtaatgtatttggatttaaagcatta
agagctttacgtttagaagatctacgtattcctcctgcatatacaaaaacttttcaaggt
ccgcctcatggtattcaagttgaaagagataaacttaataagtatggaagacctttatta
ggatgtactattaaacctaaattgggtttatctgctaaaaattacggtagagctgtatat
gagtgtcttcgtgggggacttgattttacaaaagatgacgagaatgtaaattctcaaccc
tttatgcgctggagagatagattcttatttgtagcagaagcaatttataaatctcaagca
gaaaccggagaaataaaaggacactatttaaatgctacggcaggaacttgcgaagaaatg
cttaaaagagcagaatgcgcaaaagaattaggcgcacctattgttatgcatgattaccta
acaggagggtttactgctaatactactctagctcactattgtcgagataatggtctactt
ctacacattcaccgtgctatgcatgcagtaattgatcgtcaaaaaaatcatggtatgcat
tttcgtgttttagctaaagctcttcgtctttctggtggtgatcatgtacactctggtact
gtagtaggcaaattagaaggtgagcgtgaagttactttaggctttgtagatttactgcgt
gatgattatattgaaaaagatagaagccgtggtgtttattttactcaagattgggtatct
ttaccaggtgtattacctgtagcttcaggtggaatccatgtttggcatatgcctgcatta
actgaaatctttggtgatgattcagtattacaatttggaggaggtactttaggtcaccct
tggggaaatgctccaggagccgtagctaaccgagtagctttggaagcttgtgtacaagct
cgtaatgaaggtagagacttagctagtgaaggcaacgaaatcattagagaagctactaag
tggagtcctgaattagctgctgcttgtgaa
>T_intricata_NY:01475169_KR080234
GCTGTGAGAAGTTCATTGAACCTTATCATTTAGAGGAAGGAGAAGTCGTAACAAGGTTTC
CGTAGGTGAACCTGCGGAAGGATCATTGACACGCCCGCGCGATTTTTTTGGGGTTCGGGC
AGCGGCACCGGTCCTCCGCCACCCTCACGGGCCGGCGGCTGGCTCGGGCGGCGGATCCGA
ACCCTTCGTC-CCCTTCGTCC-GCCTGCGGCGCCCCCAGCTCGACCCCCTCCGTGGAGTC
GAGCG-GGAGGCGCTGTGGGAGGGACGGGGGGTGGCGACCGGACCACCGCGATTTTGAAG
CT-TGAGACTGCTCTGAGACCT-CGCGAGCTGCCGCGGTCGGTGGCTGCCTGAG---AGA
-CCGTTGAGGG-GGCGTGCGGAGGTTGGGGTCCGGACGAGGAGGTCAGGGTGCCCACGGC
GGCTCGTGCCGCTGCGGGCCGGACCCTCGTCCTGGCTCCGCTCTCC---CCCCCCCCCCC
CTCCGGTCT-ACCGCC---CATCGGGTGCGGCTTGCTCGCGTCTGGAAAGGGGAGTGCAA
CTCTCGGCGAACGGATATCTTGGCCCTCGTAACGATGAAGAGCGCAGCGAAATGCGATAC
GTAGTGTGAATTGCAGAATTCCGTGAACCACCGAGATCTTGAACGCACCTGGCGCCCGAG
GCATCCGCCTAGGGCACGTCCGTCTGAGCGTCGCCGGAAAACTCACGGACCCGCCCGCGG
GCGGC-AACGTGGCTGTGGCCCCCCTCGCACTCCTCCGGGAGAGCGTCGACGGCCCAAAG
CCGAACGCCCGGACGCCGCGCCTCGGGTG-ACTGGGGAGGCTGGTGGCTAAGCAA-GGGG
GTTT-CTCCCGCACTGCCGCTGCCTCCTCGGCCCGCCCGATTTT--GCGTCGTCGTaggt
actggatttaaggcaggggtaaaggactacagattaacttactatactcctgagtataag
actaaagatactgatattttagctgcattccgtatgactcctcaacctggagttccgcct
gaagaagcaggtgctgcagtagccgcagaatcttctactggtacatggactactgtttgg
actgacggattaactagtttggatcgatacaaaggtcgatgctatgatattgaacctgtt
gctggtgaagataatcaatacattgcatatgtagcttatcctcttgatttgtttgaagaa
ggatcagtaacaaacctatttacatctattgtaggtaatgtatttggatttaaagcatta
agagctttacgtttagaagatctacgtattcctcctgcatatacaaaaacttttcaaggt
ccgcctcatggtattcaagttgaaagagataaacttaataagtatggaagacctttatta
ggatgtactattaaacctaaattgggtttatctgctaaaaattacggtagagctgtatat
gagtgtcttcgtgggggacttgattttacaaaagatgacgagaatgtaaattctcaaccc
tttatgcgctggagagatagattcttatttgtagcagaagcaatttataaatctcaagca
gaaaccggagaaataaaaggacactatttaaatgctacggcaggaacttgcgaagaaatg
cttaaaagagcagaatgcgcaaaagaattaggcgcacctattgttatgcatgattaccta
acaggagggtttactgctaatactactctagctcactattgtcgagataatggtctactt
ctacacattcaccgtgctatgcatgcagtaattgatcgtcaaaaaaatcatggtatgcat
tttcgtgttttagctaaagctcttcgtctttctggtggtgatcatgtacactctggtact
gtagtaggcaaattagaaggtgagcgtgaagttactttaggctttgtagatttactgcgt
gatgattatattgaaaaagatagaagccgtggtgtttattttactcaagattgggtatct
ttaccaggtgtattacctgtagcttcaggtggaatccatgtttggcatatgcctgcatta
actgaaatctttggtgatgattcagtattacaatttggaggaggtactttaggtcaccct
tggggaaatgctccaggagccgtagctaaccgagtagctttggaagcttgtgtacaagct
cgtaatgaaggtagagacttagctagtgaaggcaacgaaatcattagagaagctactaag
tggagtcctgaattagctgctgcttgtgaa
>T_ramosissima_NY:01475140_KR080238
GCTGTGAGAAGTTCATTGAACCTTATCATTTAGAGGAAGGAGAAGTCGTAACAAGGTTTC
CGTAGGTGAACCTGCGGAAGGATCATTGACACGCCCGCGCGATTTTTT-GGGGTTCGGGC
AGCGGCACCGGTCCTCCGCCACCCTCACGGGCCGGCGGCGGGCTCGGGCGGCGGATCCGA
ACCCTTCGTC-CCCTTCGTCC-GCCTGCGGCGCCCCCCG-TCGACCCCCTCAGTGGAGTC
GAGCG-GGAGGCGCTGTGGGAGGGACGGGGGGTGGCGACCGGACCACCACGATTTTGAAG
CT-TGAGACTGCTCTGAGCCCT-AGCGAGCTGCCGCGGTCGGTGGCTGCCTGAG---AGA
-CCGTTGAGGG-GGGGTGCGGAGGTTGGGGTCCGGACGAGGAGGTCAGGGTGCCCACGGC
GGCTCGTGCCGCTGCGGGCCGGACCCTCGTCCTGGCTCCGCTCTCCTCCCCCCCCCCCCC
CTCCGGTCT-ACCGCC---CATCGGGTGCGGCTTGCTCGCGTCTGGAAAGGGGAGTGCAA
CTCTCGGCGAACGGATATCTTGGCCCTCGTAACGATGAAGAGCGCAGCGAAATGCGATAC
GTAGTGTGAATTGCAGAATTCCGTGAACCACCGAGATCTTGAACGCACCTGGCGCCCGAG
GCATCCGCCTAGGGCACGTCCGTCTGAGCGTCGCCGGAAAACTCACGGACCCGCCCGCGG
GCGGC-AACGTGGCYGTGGCCCCCCTCGCACTCCTCCGGGAGAGCGTCGACGGCCCAAAG
CCGAACGCCCGGACGCCGCGCCTCGGGTG-ACTGGGGAGGCTGGTGGCTAAGCAA-GGGG
GTTT-CTCCCGCACTGCCGCTGCCTCCTCGGCC-----------------------aggt
actggatttaaggcaggggtaaaggactacagattaacttactatactcctgagtataag
actaaagatactgatattttagctgcattccgtatgactcctcaacctggagttccgcct
gaagaagcaggtgctgcagtagctgcagaatcttctactggtacatggactactgtttgg
actgacggattaactagtttagaccgatacaaaggtcgatgctatgatattgaacctgtt
gctggtgaagataatcaatacattgcatatgtagcttatcctcttgatttgtttgaagaa
ggatcagtaacaaacctatttacatctattgtaggtaatgtatttggatttaaagcatta
agagctttacgtttagaagatctacgtattcctcctgcatatacaaaaacttttcaaggt
ccgcctcatggtattcaagttgaaagagataaacttaataagtatggaagacctttatta
ggatgtactattaaacctaaattgggtttatctgctaaaaattacggtagagctgtatat
gagtgtcttcgtgggggacttgattttacaaaagatgacgaaaatgtaaattctcaaccc
tttatgcgctggagagatagattcttatttgtagcagaagcaatttataaatctcaagca
gaaaccggagaaataaaaggacactatttaaatgctacggcaggaacttgcgaagaaatg
cttaaaagagcagaatgtgcaaaagaattaggcgcacctattgttatgcatgattaccta
acaggagggtttactgctaatactactttagctcattattgtcgagataatggtctactt
ctacatattcaccgtgctatgcatgcagttattgatcgtcaaaaaaatcatgggatgcat
tttcgtgttttagctaaagctcttcgtctttctggtggtgatcatgtacactctggtact
gtagtaggcaaattagaaggtgagcgtgaagttactttaggctttgtagatttactgcgt
gatgattatattgaaaaagatagaagccgtggtgtttattttactcaagattgggtatct
ttaccaggtgtactacctgtagcttcaggtggaattcatgtttggcatatgcctgcatta
actgaaatctttggtgatgattcagtattacaatttggaggaggtactttaggtcaccct
tggggaaatgctccaggagctgtagctaaccgagtagctttggaagcttgtgtacaagct
cgtaatgaaggtagagacttagctagtgaaggcaacgaaatcattagagaagctactaag
tggagtcctgaattagctgctgcttgtgaa
