# Supplementary material for: Integrative Taxonomic, Ecological and Genotyping Study of Charophyte Populations from the Egyptian Western-Desert Oases and Sinai Peninsula
Source: Plants (Basel). 2021 Jun 7;10(6):1157. doi: 10.3390/plants10061157 (PMC8226818; doi:10.3390/plants10061157)
Supplement: Supplementary file 1 [file plants-10-01157-s001.zip › Supplemental-material_Egyptian-oases-charophytes/TableS1_GenBank-acces-numbers.xls]

## Sheet: Charales_rbcL
Species	Voucher/Strain Number	rbcL accession number
Tolypella sp.	MC_R839	KX431029
T. hispanica	WP0278	KX431024
T. nidifica	–	U27531
T. glomerata	F131A	AF097176
T. glomerata	WP0045	KJ395903
T. glomerata	WP0263	KJ395911
T. glomerata	WP0205	KJ395908
T. glomerata	WP0104	KJ395905
T. glomerata	WP0285	KJ395901
Tolypella sp.	MC_R861	KX431030
T. glomerata	WP0273	KJ395912
Tolypella sp.	PBA–1704	MH424120
T. porteri	WP0276	KX431026
T. porteri	WP0370	KJ395921
T. porteri	X-907	AY823704
Nitella translucens	–	L13482
N. axillaris	S005	AB076070
N. axilliformis	KGK1948	KJ395933
N. axilliformis	–	DQ076302
N. axilliformis	S056	AB110877
N. axillaris	KGK2327	KX431016
N. axilliformis	S097	AB191739
N. flagellifera	PBA–1703	MH424121
N. flagellifera	SJRP31518	MG004808
N. oligospira	S095	AB191732
N. megaspora	KGK1954	KJ395935
N. megaspora	S073	AB169970
N. megaspora	S054	AB110872
N. pseudoflabellata	S032	AB076065
N. pseudoflabellata	S031	AB076064
N. morongii	S089	AB191738
N. hyalina	S012	AB076067
N. inversa	–	AY804256
N. japonica	S077	AB169967
N. japonica	S090	AB169969
N. tumulosa	S058	AB110868
N. tumulosa	S060	AB110869
N. furcata	S003	AB076058
N. confervacea	KGK2275	KX431019
N. gracillima	S082	AB169971
N. gracillima	S053	AB110874
N. gracilens	S049	AB110870
N. gracilens	S017	AB076061
N. translucens	F108	AF097745
N. spiciformis	S015	AB076068
N. moriokae	S004	AB076069
N. pulchella	KGK1957	KJ395937
Chara vulgaris	F101	AF097167
C. vulgaris	X-152	AF097166
C. vulgaris	–	DQ076300
C. vulgaris	–	DQ076298
C. vulgaris	S104	AB440256
C. vulgaris	PBA-1602	KY449162
C. vulgaris	PBA-1601	KY449161
C. vulgaris	GJ75	HF912651
C. globata	PBA–1604	MH424119
C. globata	TELA:20373	LM653113
C. globata	101	MN273738
C. globata	116	MN817125
C. globata	110	MN817124
C. globata	NS:500	LM653114
C. globata	105	MN817123
C. polyacantha	F122	AY170453
C. hispida	TK48	HF912657
C. rudis	TK13	HF912655
C. baltica	GJ96	HF912653
C. horrida	GJ86	HF912652
C. intermedia	TK31	HF912656
C. contraria	PBA-1701	MH424122
C. contraria	TK82	HF912659
C. contraria	PBA-1603	MK770144
C. tenuispina	st11	KU128733
C. altaica	NIES-2431	AB560882
C. aspera	PBA-1801	MK770143
C. aspera	GJ51	HF912650
C. aspera	BR02	HF912645
C. tomentosa	PBA–1702	MH424123
C. tomentosa	S043	AB440255
C. globularis	KGK1574	KX431010
C. tenuispina	st31	KU128739
C. connivens	X-214	AF097162
C. connivens	F140	AF097161
C. connivens	–	L13476
C. globularis	F124C	AF097163
C. globularis	S023	AB440246
C. connivens	GJ31	HF912648
C. leptospora	S154	AB440254
C. globularis	GJ29	HF912647
C. hornemannii	KGK0552	KX431012
C. longifolia	MB	AY170452
C. zeylanica	KGK0059c	HQ380469
C. zeylanica	KGK0062	HQ380470
C. zeylanica	Seosan 1	KT343913
C. zeylanica	SK022	AB359169
C. hydropitys	KGK0340	HQ380462
C. haitensis	KGK0199	KX431011
C. haitensis	KGK0032	HQ380454
C. drouetii	KGK0467	HQ380444
C. drouetii	Loc 36	HQ380445
C. kenoyeri	TP118	HQ380465
C. foliolosa	KGK0393	HQ380451
C. foliolosa	SJRP31534	KY656915
C. foliolosa	SJRP31929	KY656912
C. foliolosa	KGK0233	HQ380448
C. foliolosa	KGK0341	HQ380450
C. foliolosa	KGK0333	HQ380449
C. rusbyana	LG	AF097169
C. rusbyana	SJRP28307	KY656909
C. hydropitys	SJRP28308	KY656910
C. zeylanica	–	DQ076299
C. zeylanica	–	AY720934
C. braunii	NZL	AB606677
C. braunii	NIES-1604	AB363931
C. braunii	SK325	AB607240
C. braunii	SK028	AB363848
C. australis	X-067	AY823700
C. gymnopitys	S112	AB440261
Lamprothamnium succinctum	KGK1947	KX431014
L. macropogon	X-695	U27534
L. heraldii	KGK0069	AY823701
L. papulosum	F137	AF097170

## Sheet: Chara_ITS1
Species	Voucher/Strain Number	ITS accession number
Chara globularis	GJ29	HF913643
C. globularis	NY:02282230	KR080214
C. vigrata	GJ41	HF913644
C. connivens	GJ31	HF913642
C. intermedia	TK31	HF913651
C. rudis	TK13	HF913650
C. hispida	TK48	HF913652
C. filiformis	TK67	HF913653
C. contraria	PBA-1701	MH426800
C. contraria	PBA-1603	MK705918
C. contraria	TK82	HF913654
C. vulgaris	GJ75	HF913645
C. canescens	SE20	HF913649
C. tomentosa	GJ01	HF913641
C. aspera	PBA-1801	MK705919
C. aspera	BR02	HF913640
C. aspera	GJ51	HF913647
C. horrida	GJ86	HF913646
C. baltica	GJ96	HF913648

## Sheet: Nitella_ITS1_rbcL
Species	Voucher/Strain Number	ITS accession number	rbcL accession number
N. spiciformis	S015	AB169953	AB076068
N. moriokae	S004	AB169955	AB076069
N. gracilens	S017	AB169935	AB076061
N. morongii	S089	AB191730	AB191738
N. megaspora	S054	AB169943	AB110872
N. megaspora	S073	AB169944	AB169970
N. elegans	SJRP32571	MG029150	MG004801
N. pseudoflabellata	S031	AB169940	AB076064
N. elegans	SJRP32548	MG029148	MG004800
N. comptonii	S091	AB236678	AB236669
N. vieillardii	S092	AB191727	AB191735
N. imperialis	S100	AB191726	AB191734
N. hyalina	NY:02282228/KGK0190	KR080224	KX431021
N. hyalina	S094	AB191729	AB191737
N. hyalina	S012	AB169945	AB076067
N. confervacea	NY:02282231/KGK2275	KR080222	KX431019
N. gracillima	S082	AB169948	AB169971
N. gracillima	S053	AB169947	AB110874
N. furcata	S003	AB169926	AB076058
N. japonica	S090	AB169932	AB169969
N. japonica	S077	AB169930	AB169967
N. japonica	S083	AB169931	AB169968
N. tumulosa	S060	AB169934	AB110869
N. tumulosa	S058	AB169933	AB110868
N. microcarpa	SJRP32532	MG029138	MG010424
N. microcarpa	SJRP32554	MG029139	MG010422
N. microcarpa	SJRP32568	MG029140	MG010423
N. microcarpa	SJRP32570	MG029141	MG010419
N. axilliformis	S056	AB169950	AB110877
N. axilliformis	S097	AB191731	AB191739
N. axillaris	S005	AB169949	AB076070
N. axillaris	NY:00739255/KGK2327	KR080219	KX431016
N. axillaris	SJRP32566	MG029147	MG004809
N. axillaris	SJRP32553	MG029146	MG004810
N. flagellifera	PBA-1703	MH426799	MH424121
N. flagellifera	SJRP32569	MG029145	MG004807
N. flagellifera	SJRP32551	MG029142	MG004805
N. flagellifera	SJRP31518	MG029143	MG004808
N. oligospira	S095	AB191724	AB191732
N. pulchella	S011	AB169957	AB076057
N. capillata	NY:00739151/KGK0391	KR080220	KX431017

## Sheet: Tolypella_ITS1_rbcL
Species	ITS accession number	rbcL accession number	Voucher/Strain Number
T. glomerata	KR080231	KJ395920	NY:02026382/WP0249
Tolypella sp.	MH426798	MH424120	PBA–1704
Tolypella sp.	KR080240	KX431029	MC_R839
T. glomerata	KR080232	KJ395904	NY:01475191/WP0100
T. glomerata	KR080229	KJ395906	NY:01475143/WP0117
T. glomerata	KR080228	KJ395910	NY:02026380/WP0238
T. hispanica	KR080233	KX431024	BUT1745+WP0278/BUT505270
Tolypella sp.	KR080241	KX431030	MC_R861
T. porteri	KR080236	KJ395922	BUT3316/WP0277
T. boldii	KR080226	KX431023	NY:01475152 + NY:02026386/WP0113
T. stipitata	KR080242	KJ395928	NY:01475189/WP0195
T. canadensis	KR080227	KJ395898	NY:02026387+NY:02026386/WP0270
T. prolifera	KR080237	KJ395924	NY:02026378/WP0231
T. intricata	KR080235	KJ395900	NY:01475176/WP0180
T. intricata	KR080234	KX431025	NY:01475169/WP0146
T. ramosissima	KR080238	KX431028	NY:01475140/WP0111
